# Supplementary material for: Unravelling molecular mechanisms involved in resistance priming against downy mildew (Plasmopara viticola) in grapevine (Vitis vinifera L.)
Source: Sci Rep. 2023 Sep 6;13:14664. doi: 10.1038/s41598-023-41981-x (PMC10482922; doi:10.1038/s41598-023-41981-x)
Supplement: Supplementary file 2 — Supplementary Table 1. [file 41598_2023_41981_MOESM2_ESM.csv]

Gene	24h_CI_vs_C.txt	48h_CI_vs_C.txt	72h_CI_vs_C.txt	24h_PI_vs_CI.txt	48h_PI_vs_CI.txt	72h_PI_vs_CI.txt	24h_PTI_vs_CI.txt	48h_PTI_vs_CI.txt	72h_PTI_vs_CI.txt	24h_TI_vs_CI.txt	48h_TI_vs_CI.txt	72h_TI_vs_CI.txt	module
Vitvi19g01964	-0.167225597	-0.573325823	0.156675296	2.466276436	2.136272807	0.984344512	2.33611741	3.138982459	1.910183109	1.816291458	2.44957508	1.698322874	black_1		S-locus protein kinase	Signaling.Signaling pathway.Protein kinase
Vitvi08g01352	0.788079813	0.188727306	0.928633164	1.346100629	1.474274356	0.702035456	1.162860901	2.070860417	1.497178684	0.594452852	1.443536409	0.5871491	black_1		0	0
Vitvi04g01556	-0.124334876	-0.4701137	0.358109142	1.03196247	0.867438559	0.43200123	1.129321974	1.374814218	0.758465925	0.605839347	0.83060116	0.690659074	black_1	Not abs 1	Squamosa promoter-binding protein 12 (SPL12)	Regulation overview.Regulation of gene expression.Regulation of transcription.Transcription factor.SBP family transcription factor
Vitvi03g00712	0.265910401	0.363307344	0.906371111	3.122889621	1.733641301	0.68564985	5.341023196	3.222579821	2.467402273	4.67417005	3.085877462	1.827372595	greenyellow_1		Phytosulfokines PSK2	Signaling.Signaling pathway.Signaling molecules.Signaling peptide.Ligand peptide
Vitvi13g02053	-0.676285647	-0.605200277	0.228227102	3.319300963	1.431798509	1.119286282	4.925718535	2.634512983	2.53630674	4.610552009	2.66860887	2.155118086	greenyellow_1		Unknown	Unknown
Vitvi16g01928	-0.220239829	-0.525248131	-0.181431219	2.802030521	1.566018421	0.987637744	4.784111305	2.540261693	2.107785465	3.732673584	1.876206287	1.464793597	greenyellow_1		C2 domain-containing protein	Signaling.Signaling pathway.Protein kinase
Vitvi05g01704	-0.682785491	-0.573760594	0.967057952	3.432043269	2.510913575	1.970065563	4.518799409	3.869230805	3.106033559	4.180816929	3.825446815	2.988031626	greenyellow_1		0	0
Vitvi16g01979	-0.080704026	-0.569075088	0.84043258	2.732348019	2.08047028	1.191469997	4.067681464	3.683698108	2.845517382	3.029909168	2.634134885	2.105429739	greenyellow_1		Acidic endochitinase (CHIB1)	Metabolism.Primary metabolism.Carbohydrate metabolism.Monosaccharide metabolism.Amino sugar metabolism
Vitvi07g01133	-0.047333311	-1.116712623	-0.055525081	3.216554247	2.585296165	1.579273193	3.995218298	3.615279064	2.839830665	3.474138578	3.119230954	2.392521967	greenyellow_1		0	0
Vitvi06g01950	0.401950318	-0.001507891	0.361030797	3.109950947	1.823277211	1.4479968	3.386499676	3.120421537	2.771712881	2.519375769	2.334070941	1.822102329	greenyellow_1		ABC transporter G member 22	Transport overview.Macromolecule transport.Multidrug transport.Multidrug ABC transport
Vitvi14g00488	-0.212170219	-0.712654267	-0.109928083	1.991068287	0.667023404	0.417185732	2.995393906	1.742871388	1.938645485	2.935694107	1.747229782	1.460214262	greenyellow_1		PATHOgenesIS-related 4	Response to stimulus.Stress response.Biotic stress response
Vitvi18g02014	-0.032051323	-0.49469682	0.289223638	1.822491286	0.928105595	0.434788962	2.857561964	1.661089528	1.277523311	2.353437261	1.179548195	0.835115949	greenyellow_1		UDP-glucose: anthocyanidin 5,3-O-glucosyltransferase	Metabolism.Secondary metabolism.Phenylpropanoid metabolism.Flavonoid metabolism.Flavonoid biosynthesis.Anthocyanin biosynthesis.Anthocyanin-glycoside biosynthesis
Vitvi14g00167	0.117775604	-0.091641254	0.264577835	1.132199618	0.664360253	0.409725313	2.846272051	1.692265812	1.533121919	2.182258948	1.278114957	0.876933192	greenyellow_1		Rubber elongation factor (REF)	Unclear
Vitvi03g01265	-0.226669141	-0.181132561	0.649383287	1.74725928	1.177971629	0.464537291	2.7271775	1.97338544	1.040231161	2.434115935	1.681524436	0.760097348	greenyellow_1		Anthocyanidin 3-O-glucosyltransferase	Metabolism.Secondary metabolism.Phenylpropanoid metabolism.Flavonoid metabolism.Flavonoid biosynthesis.Anthocyanin biosynthesis.Anthocyanin-glycoside biosynthesis
Vitvi12g01697	0.237861626	-0.336718858	0.192102664	1.714156208	0.704405243	0.563589182	2.16700852	1.172982917	1.065065048	2.211254627	1.014955132	0.462492925	greenyellow_1		UDP-glucose glucosyltransferase	Metabolism.Primary metabolism.Carbohydrate metabolism.Polysaccharide metabolism.Starch and sucrose metabolism
Vitvi08g01787	-0.017728954	-0.074659634	0.712996742	1.801275299	1.139551961	1.022975271	1.945548898	1.751038071	1.445549582	1.981775446	1.788650408	1.166306377	greenyellow_1		Kelch-like protein 18	Cellular process.Cell growth and death
Vitvi10g00618	-0.444555475	-0.309823912	0.59824283	1.041352235	0.579253786	0.328423762	1.888884892	1.319551059	1.065409245	1.370982577	0.935379123	0.711406896	greenyellow_1		WRKY DNA-binding protein 65	Regulation overview.Regulation of gene expression.Regulation of transcription.Transcription factor.WRKY family transcription factor
Vitvi12g00234	0.23254237	0.042092655	0.217815308	0.981842238	0.448589961	0.190580179	1.823688977	0.995614023	0.720126749	1.427682601	0.697603779	0.515168024	greenyellow_1	Not abs 1	Acyl-CoA oxidase (ACX3)	Metabolism.Primary metabolism.Lipid metabolism.Fatty acid metabolism.Alpha-linolenic acid metabolism
Vitvi05g01929	0.039601387	-0.051308239	0.133364239	1.228532435	0.822744313	0.419828947	1.818841835	1.212918396	0.964130253	1.62563784	0.968317972	0.673816265	greenyellow_1		Desacetoxyvindoline 4-hydroxylase	Metabolism.Secondary metabolism.Terpenoid metabolism.Monoterpenoid metabolism.Monoterpenoid biosynthesis
Vitvi06g01318	0.1003308	-0.026300286	0.204636929	0.860848855	0.40291829	0.282430341	1.419885274	0.940260085	0.844942681	1.027987791	0.67620396	0.654350436	greenyellow_1	Not abs 1	4-coumarate-CoA ligase	Metabolism.Secondary metabolism.Phenylpropanoid metabolism.Phenylpropanoid biosynthesis
Vitvi10g02300	0.00085109	0.025150627	0.244062432	0.635118608	0.355904481	0.247830533	0.779683584	0.603266761	0.465629727	0.631660496	0.512018466	0.433680429	greenyellow_1	Not abs 1	0	0
Vitvi07g00598	0.413643238	0.00969542	0.69704386	-1.339236675	0.433990791	-0.959721964	-1.518761893	-0.871347658	-0.989725957	-1.432424472	-0.624994393	-1.122285563	greenyellow_2		Myb domain protein 14	Regulation overview.Regulation of gene expression.Regulation of transcription.Transcription factor.MYB family transcription factor
Vitvi11g01257	0.039504256	-0.224467683	-0.059293262	-1.01406318	0.41888144	-0.683231535	-1.901552097	-0.928839648	-1.093075117	-1.569624435	-0.78600478	-1.196218643	greenyellow_2		4-coumarate-CoA ligase 2	Metabolism.Secondary metabolism.Phenylpropanoid metabolism.Phenylpropanoid biosynthesis
Vitvi14g01499	0.012616754	-0.586146838	0.463734834	-0.984032875	-0.306122594	-1.01735939	-2.133386267	-1.334755406	-1.658652485	-0.98113486	-0.473262001	-0.758654139	greenyellow_2	Not abs 1	NAC domain-containing protein 83	Regulation overview.Regulation of gene expression.Regulation of transcription.Transcription factor.NAC family transcription factor
Vitvi16g01457	0.825689531	-0.107783826	0.415180114	-1.38569793	0.587000255	-1.170225557	-2.317565989	-0.86778221	-1.623471809	-2.057620929	-0.749165265	-1.64139255	greenyellow_2		Stilbene synthase	Metabolism.Secondary metabolism.Phenylpropanoid metabolism.Phenylpropanoid biosynthesis
Vitvi16g00991	0.860317269	-0.114968228	0.441491937	-2.035366682	0.756144981	-1.442378494	-2.642080268	-0.944565671	-1.697778236	-2.251223849	-0.442244012	-1.385288561	greenyellow_2		Stilbene synthase	Metabolism.Secondary metabolism.Phenylpropanoid metabolism.Phenylpropanoid biosynthesis
Vitvi16g01470	0.878515544	-0.149726572	0.846357531	-2.229504715	0.622496962	-1.813047133	-3.336568457	-1.403027116	-2.561788837	-2.783208627	-0.722371706	-1.589784444	greenyellow_2		Stilbene synthase	Metabolism.Secondary metabolism.Phenylpropanoid metabolism.Phenylpropanoid biosynthesis
Vitvi16g00993	0.733780447	-0.256064432	1.014230622	-2.160121251	0.66177436	-1.656568071	-3.372935883	-1.698659872	-2.828301799	-2.772848634	-0.804792928	-1.682217066	greenyellow_2		Stilbene synthase 3	Metabolism.Secondary metabolism.Phenylpropanoid metabolism.Phenylpropanoid biosynthesis
Vitvi16g00057	0.8260387	-0.161466001	0.737730915	-2.540677108	0.64066709	-1.664956937	-3.722296207	-1.675867616	-2.679818854	-2.811857498	-0.718048905	-1.810532837	greenyellow_2		Phenylalanine ammonium lyase	Metabolism.Primary metabolism.Amino acid metabolism.Aromatic amino acid metabolism.Tyrosine metabolism
Vitvi16g01469	0.813145227	-0.337374259	1.388808314	-2.135734483	0.679260998	-2.216106133	-3.887752085	-1.750426322	-3.421978411	-3.127895533	-1.024706948	-2.132490412	greenyellow_2		Stilbene synthase 4	Metabolism.Secondary metabolism.Phenylpropanoid metabolism.Phenylpropanoid biosynthesis
Vitvi16g01461	0.598711138	-0.138291862	1.156180531	-1.979432323	0.423502446	-1.87775698	-3.896632732	-2.13183084	-3.309893109	-2.945369965	-1.378866295	-2.389870531	greenyellow_2		Chalcone synthase	Metabolism.Secondary metabolism.Phenylpropanoid metabolism.Flavonoid metabolism.Flavonoid biosynthesis
Vitvi16g01453	1.019797704	-0.476257536	0.548405594	-2.68307857	0.74794315	-2.417169057	-3.967764702	-1.813646552	-2.891189474	-3.136422504	-1.093918527	-2.367973615	greenyellow_2		VviSTS14	0
Vitvi16g01472	0.832542397	-0.301741363	0.91846478	-2.256691226	0.786463141	-2.085590665	-3.992150245	-1.698813798	-3.178353252	-2.966774371	-0.878028386	-2.332187498	greenyellow_2		Stilbene synthase [Vitis quinquangularis]	Metabolism.Secondary metabolism.Phenylpropanoid metabolism.Phenylpropanoid biosynthesis
Vitvi04g00599	0.488440316	0.536017036	-0.287238495	-0.613617067	-0.369084496	0.149647492	-1.86833135	-0.764725586	-0.592680225	-1.024139227	-0.481118607	-0.293343078	turquoise_1	Not abs 1	Phototropic-responsive NPH3	Signaling.Signaling pathway.Light Signaling
Vitvi03g00545	0.151750369	0.157421846	-0.0320487	-0.547998421	-0.457567301	0.201283046	-1.961912522	-0.810730547	-0.38151104	-1.29313826	-0.473792888	-0.227813576	turquoise_1	Not abs 1	Cyclase	Unclear
Vitvi07g01893	0.187943117	0.09965571	-0.21878353	-0.89520165	-0.819528029	-0.423314188	-2.028378458	-1.57130807	-1.224136713	-1.546428178	-0.965027553	-0.911160042	turquoise_1	Not abs 1	Auxin efflux carrier	Signaling.Hormone Signaling.Auxin Signaling.Auxin transport
Vitvi15g00507	0.296763704	-0.037086394	-0.207009436	-1.163928672	-1.109592584	-0.469097132	-2.092056122	-1.881766742	-1.687477174	-1.45254203	-1.194380415	-0.817206768	turquoise_1		Senescence-associated protein	Unknown
Vitvi17g01370	0.589053903	0.364842722	-0.060952678	-0.990013957	-0.858194583	-0.407607167	-2.606806147	-1.760949862	-1.684686977	-1.027492105	-0.561143307	-0.546578771	turquoise_1	Not abs 1	Peptidyl-prolyl cis-trans isomerase FKBP-type	Metabolism.Primary metabolism.Protein metabolism and modification.Protein folding.Peptidyl prolyl isomerase-mediated protein folding
Vitvi08g01744	0.243818719	-0.619442592	1.765398958	2.469730759	2.00897607	0.526985231	3.363399507	3.085872294	1.880288876	2.943849306	2.597770466	1.887822579	turquoise_2		Lectin protein kinase	Signaling.Signaling pathway.Protein kinase
Vitvi05g00482	0.174150315	-0.722144346	1.598655697	1.669560282	1.618420831	-0.655348759	3.138086834	3.000442245	0.783355796	2.344403703	2.102031906	0.727477315	turquoise_2		S-receptor kinase	Signaling.Signaling pathway.Protein kinase
Vitvi07g01749	0.078046562	-0.846019517	0.358109869	1.837122546	1.655471595	0.560849953	2.982731949	2.614254536	1.602192149	2.477820835	2.093000433	1.187280246	turquoise_2		Heat shock transcription factor 4	Metabolism.Primary metabolism.Protein metabolism and modification.Protein folding.Chaperone-mediated protein folding.HSP-mediated protein folding
Vitvi04g01848	0.396166957	0.110058822	1.966632638	1.432091654	1.297397287	-0.54426219	2.89833904	2.377218776	0.889495525	1.929720733	1.559308727	0.524640174	turquoise_2		Ankyrin repeat	Transport overview.Accessory factors involved in transport.Auxiliary transport proteins.Ankyrin
Vitvi02g00048	0.127389872	-0.519363553	0.187205138	1.26056074	1.272287549	0.65183172	2.772131464	2.454850972	1.69715292	1.421834985	1.326861117	0.745672395	turquoise_2		Respiratory burst oxidase protein F (RBOHF)	Signaling.Hormone Signaling.ABA Signaling.ABA-mediated Signaling pathway
Vitvi01g00163	-0.01000952	-0.243353497	0.362089793	1.303096749	1.185124619	0.420897204	2.237912882	2.144939733	1.307198676	1.342320985	1.258432114	0.57131113	turquoise_2		Ribosomal protein L36a/L44 (RPL36aB) 60S	Metabolism.Primary metabolism.Protein metabolism and modification.Protein synthesis.Ribosome
Vitvi17g01382	0.336798833	-0.126266284	0.561698123	1.165575924	1.030395735	0.59169448	1.703277524	1.700687516	1.347518684	1.34944253	1.228355885	0.891240038	turquoise_2		Glutathione S-transferase 25 GSTU7	Metabolism.Primary metabolism.Coenzyme and prosthetic group metabolism.Peptide derived compounds biosynthesis.Glutathione metabolism
Vitvi10g00269	0.266346387	-0.429737818	0.761769581	0.936849194	1.008720837	0.455022854	1.698767458	1.507090358	0.902510516	1.196200846	1.120642843	0.508588541	turquoise_2		Calcium-transporting ATPase 13 ACA13	Signaling.Signaling pathway.Calcium sensors and Signaling
Vitvi18g00365	-0.012406323	-0.729370721	0.266109242	0.574233751	0.839902234	-0.439683897	1.16190767	1.038495711	0.450686802	0.622871411	0.598605642	0.266268564	turquoise_2	Not abs 1	Sulfate transporter 1.3	Transport overview.Electrochemical Potential-driven Transporters.Porters.Sulfate Permease
Vitvi19g00795	-0.822588772	-0.898988399	0.977158061	3.806832892	2.755951886	0.783117515	6.19397407	4.870154633	3.261844069	4.47514726	3.317423057	1.942484934	turquoise_3		RPM1 (resistance to p. syringae pv maculicola 1)	Response to stimulus.Stress response.Biotic stress response.Plant-pathogen interaction
Vitvi19g02189	0.089267675	-0.682935213	0.336252319	2.671372762	1.804894638	0.544800149	4.863375133	3.389419363	2.162539542	3.811319377	2.333147703	1.646496091	turquoise_3	Not abs 1	Glutathione S-transferase 22 GSTU22	Metabolism.Primary metabolism.Coenzyme and prosthetic group metabolism.Peptide derived compounds biosynthesis.Glutathione metabolism
Vitvi06g01603	0.655033582	0.137117648	0.824973605	2.48364008	1.966150843	-0.521277699	4.862428312	3.165029721	1.527065609	4.343701115	2.636726918	1.108471413	turquoise_3		No hit	No hit
Vitvi12g00505	0.10061749	-0.909755758	0.500204803	1.597730087	1.143009171	-0.868529746	4.69177949	2.665484642	0.755804569	3.86913565	1.826502822	0.39581948	turquoise_3		Aconitate hydratase, cytoplasmic	Metabolism.Primary metabolism.Generation of metabolite precursors and energy.Citric acid cycle
Vitvi09g00500	0.475801163	-1.600088566	0.30428127	2.588794315	2.042551124	0.633838562	4.01533652	2.578241938	1.573203081	3.478099903	2.411428123	1.406016956	turquoise_3		Boron transporter-like protein 4	Transport overview.Electrochemical Potential-driven Transporters.Porters.Anion Exchanger
Vitvi07g01773	0.203600432	-0.08847123	0.785909409	2.281371488	1.927493879	0.529289711	3.972322613	3.252611307	2.055080848	3.067962515	2.337011913	1.306942439	turquoise_3		Nodulation protein	Unclear
Vitvi16g01929	-0.049339404	-1.025092985	-0.141976703	2.042892398	1.428590816	0.5366097	3.791383603	1.56736845	0.992195636	2.995645628	1.129820949	0.822377762	turquoise_3		C2 domain-containing protein	Signaling.Signaling pathway.Protein kinase
Vitvi07g00012	0.689281179	-0.620691945	0.666594655	1.821574286	1.620674669	0.356649813	3.525123698	2.703264891	1.824962983	2.611386905	1.485638881	0.898592814	turquoise_3		CYP94A1	Metabolism.Cellular metabolism.Oxidation reduction.Cytochrome P450 oxidoreductase
Vitvi04g00328	-0.025427982	-0.908619575	0.170322625	1.547585038	1.218992415	0.437799205	3.326721807	2.08566014	1.712639838	2.499105259	1.795420089	1.386474139	turquoise_3		Aspartate aminotransferase P1	Metabolism.Primary metabolism.Amino acid metabolism.Alanine and aspartate metabolism
Vitvi04g01536	0.105893302	-0.495315339	0.101989542	0.756604824	0.479314059	-0.277264344	2.942145226	1.423414281	0.703420346	1.93238572	0.790275994	0.511324507	turquoise_3	Not abs 1	Zinc finger (C3HC4-type ring finger)	Regulation overview.Regulation of gene expression.Regulation of transcription.Transcription factor.Zinc finger C3HC4 family transcription factor
Vitvi07g02990	0.217638717	-0.172490732	0.614365582	1.628106594	1.244027099	0.744214849	2.882133446	2.445014665	1.888180635	1.556459374	1.395225103	1.1739143	turquoise_3		Endo-1,4-beta-glucanase korrigan (KOR)	Cellular process.Cellular component organization and biogenesis.Cell wall organization and biogenesis.Cell wall metabolism.Cell wall catabolism.Cellulose catabolism
Vitvi12g00678	0.491499613	-0.132975835	1.321954432	1.092901782	0.932726216	-0.464017592	2.774319811	2.099825613	0.888014024	1.684318413	1.265114267	0.719761719	turquoise_3		0	0
Vitvi16g00474	0.229426804	-0.256451412	1.327041495	1.183063133	0.984594471	-0.674828485	2.728215461	1.807577509	0.400976202	2.219899899	1.349422785	0.428607474	turquoise_3		Ser/Thr protein kinase	Signaling.Signaling pathway.Protein kinase
Vitvi10g02322	0.194937414	-0.117103553	0.300258392	1.497353762	1.198227444	0.818703191	2.570951833	1.977107138	1.825256036	1.784338709	1.053107378	0.794114417	turquoise_3		S-locus lectin protein kinase	Signaling.Signaling pathway.Protein kinase
Vitvi11g00237	0.170213206	-0.779814811	0.346563972	0.889381748	0.883339519	-0.333959843	2.434057302	1.378998883	0.374314449	2.115615383	1.143343073	0.270497823	turquoise_3	Not abs 1	Phosphofructokinase	Metabolism.Primary metabolism.Carbohydrate metabolism.Monosaccharide metabolism.Fructose and mannose metabolism
Vitvi06g00365	0.540885301	-0.398185586	0.704883542	1.059890507	0.846576348	-0.375321175	2.372910654	1.511089024	0.52697662	2.170591324	1.379791149	0.73989354	turquoise_3		MAPK MPK13	Signaling.Hormone Signaling.Ethylene Signaling.Ethylene-mediated Signaling pathway
Vitvi11g00634	0.097275891	0.023563421	0.784039347	1.329506631	1.259519942	0.62688978	2.173749731	1.919217863	1.670655279	1.873937093	1.415699341	1.255177671	turquoise_3		Chitinase A	Metabolism.Primary metabolism.Carbohydrate metabolism.Monosaccharide metabolism.Amino sugar metabolism
Vitvi02g00161	-0.095497778	-0.680736974	0.283912194	1.067831315	0.901107432	0.471785499	2.149416355	1.554362224	1.254924415	1.925704681	1.439680752	1.195020233	turquoise_3		GDA2	Unknown
Vitvi18g02824	0.374134235	0.086550502	1.18567526	0.73403074	0.554647245	-0.339740322	2.139292437	1.567674489	0.616227605	1.614086097	1.136260993	0.497606052	turquoise_3	Not abs 1	WD40 repeat protein	Unknown
Vitvi05g00145	0.405474432	-0.177032998	0.418916918	0.861201962	0.897712031	0.453094732	1.996678429	1.508844942	1.103885269	1.127307142	0.95236889	0.720756311	turquoise_3	Not abs 1	WRKY DNA-binding protein 48	Regulation overview.Regulation of gene expression.Regulation of transcription.Transcription factor.WRKY family transcription factor
Vitvi03g01254	0.164756625	-0.115127422	0.941067237	0.823216932	0.785844006	0.274222249	1.844902235	1.422987731	0.997813388	1.747383104	1.363006556	1.099066238	turquoise_3	Not abs 1	Unknown	Unknown
Vitvi11g00242	0.093071353	-0.107102813	0.120609122	0.715387032	0.687084138	0.291133244	1.691518959	1.464103887	1.316066711	1.12479703	0.914743103	0.876069245	turquoise_3	Not abs 1	Dual specificity protein phosphatase	Signaling.Signaling pathway.Calcium sensors and Signaling
Vitvi06g01562	0.09803109	-0.156355944	0.367788431	0.615404505	0.313808755	-0.137085195	1.582177979	0.774622985	0.200554433	1.404613146	0.708420793	0.269703181	turquoise_3	Not abs 1	DnaJ homolog, subfamily A, member 2	Transport overview.Primary Active Transporters.P-P-bond hydrolysis-driven transporters.General Secretory Pathway (Sec)
Vitvi18g01126	0.468814839	-0.120439459	0.508856109	0.544711104	0.487820847	-0.278204382	1.447076818	0.802956936	0.396875519	1.079361997	0.584874153	0.266339502	turquoise_3	Not abs 1	Unknown protein	Unknown
Vitvi07g00474	-0.027553356	-0.214002857	0.452869268	0.267376171	0.308709764	-0.404011176	1.249595553	0.752117998	0.168427175	0.816949151	0.47740374	0.165279929	turquoise_3	Not abs 1	Protein phosphatase 2C DBP	Regulation overview.Regulation of gene expression.Regulation of transcription.Transcription factor.DBP family transcription factor
Vitvi01g00279	-0.051087134	-0.253982033	0.621333576	0.299350872	0.297505707	0.180559847	1.240405836	0.697246302	0.280531964	0.792092468	0.489397084	0.155490078	turquoise_3	Not abs 1	Unknown protein	Unknown
Vitvi08g01568	0.1405013	-0.106542293	0.422373043	0.405643841	0.23267446	-0.203515053	1.23964496	0.771999429	0.244895268	0.935658444	0.539024508	0.177151326	turquoise_3	Not abs 1	Vacuolar protein sorting 37C	Transport overview.Macromolecule transport.Protein transport.Tethering factors
Vitvi15g01736	0.062201605	0.052477645	0.511892737	0.622446985	0.452486578	0.12260282	1.077463095	0.826470809	0.536144328	0.593285982	0.4312139	0.127599922	turquoise_3	Not abs 1	Glutathione S-transferase 8 GSTU8	Metabolism.Primary metabolism.Coenzyme and prosthetic group metabolism.Peptide derived compounds biosynthesis.Glutathione metabolism
