# Supplementary material for: Unravelling molecular mechanisms involved in resistance priming against downy mildew (Plasmopara viticola) in grapevine (Vitis vinifera L.)
Source: Sci Rep. 2023 Sep 6;13:14664. doi: 10.1038/s41598-023-41981-x (PMC10482922; doi:10.1038/s41598-023-41981-x)
Supplement: Supplementary file 3 — Supplementary Table 2. [file 41598_2023_41981_MOESM3_ESM.xlsx]

## Sheet: DEG
PVIT_0016527
PVIT_0018844		60s ribosomal l44
PVIT_0015321		actin-1
PVIT_0014449		ATP-dependent chaperone
PVIT_0011115		beta-tubulin
PVIT_0011955		callose synthase
PVIT_0008790		calmodulin
PVIT_0008835		cellulose synthase 3
PVIT_0000246		cysteine protease
PVIT_0010008		E3 ubiquitin- ligase
PVIT_0019453		eukaryotic translation initiation factor 5
PVIT_0002550		heat shock
PVIT_0012790		heat shock 70
PVIT_0006734		heat shock 70 kDa
PVIT_0006060		heat shock 90
PVIT_0019375		heat shock family
PVIT_0000871		histone h1
PVIT_0024731		hypothetical protein PHALS_10663
PVIT_0006125		hypothetical protein, partial
PVIT_0006721		ion channel
PVIT_0020116		like subfamily A member 2
PVIT_0001743		luminal-binding
PVIT_0003586		phospholipid hydroperoxide glutathione
PVIT_0015910		Proactivator polypeptide
PVIT_0010336		protein
PVIT_0012126		Receptor expression-enhancing 5
PVIT_0020062		ribosomal
PVIT_0018830		secretory OPEL
PVIT_0008833		stress-induced-phospho 1
PVIT_0003522		succinate dehydrogenase [ubiquinone] flavo subunit mitochondrial
PVIT_0014165		the actin binding cofilin
PVIT_0008878		transglutaminase elicitor
PVIT_0017798		ubiquitin extension 4
PVIT_0006871		Ubiquitin system component Cue
PVIT_0017333		ubiquitin-40S ribosomal S27a
Vitvi00g02226		Ser/Thr receptor-like kinase1
Vitvi18g03246		Receptor-like protein
Vitvi19g01957		G-type lectin S-receptor-like serine/threonine-protein kinase
Vitvi19g01959		G-type lectin S-receptor-like serine/threonine-protein kinase

## Sheet: Annot_PVIT
ID	Annot
PVIT_0000166	Structural maintenance of chromosomes 3
PVIT_0000167	Phosphorylated CTD interacting factor WW domain
PVIT_0000168	60S ribosomal L3
PVIT_0000174	40s ribosomal s30
PVIT_0000175	40S ribosomal S30
PVIT_0000176	1-phosphatidylinositol 3-phosphate 5-kinase
PVIT_0000177	ribosomal l7 l12
PVIT_0000178	dolichyl-diphosphooligosaccharide-- glycosyltransferase subunit 1
PVIT_0000179	aconitate mitochondrial
PVIT_0000180	hypothetical protein PHALS_02448
PVIT_0000181	hypothetical protein, variant 2
PVIT_0000182	camk camk1 kinase
PVIT_0000183	Tetratricopeptide repeat-containing domain
PVIT_0000184	mitochondrial inner membrane protease atp23
PVIT_0000185	FAM206 family
PVIT_0000186	N-acetylglucosamine-1-phosphotransferase subunits alpha beta
PVIT_0000187	Tetratricopeptide TPR1
PVIT_0000188	Dual specificity catalytic domain containing
PVIT_0000189	polynucleotide kinase 3 -phosphatase
PVIT_0000190	agc akt kinase
PVIT_0000191	HSP90 co-chaperone CPR7 Cyclophilin
PVIT_0000192
PVIT_0000193
PVIT_0000194	wd repeat-containing 19 isoform x1
PVIT_0000195	cmgc cdk cdc2 kinase
PVIT_0000196	hypothetical protein AM587_10008783
PVIT_0000197	hypothetical protein PHALS_12137
PVIT_0000198	DCN1 2
PVIT_0000199	Phospholipase DDHD1
PVIT_0000200	Lysosomal beta glucosidase
PVIT_0000201	Phosphoglycerate mutase family
PVIT_0000202	phosphoglycerate mutase family
PVIT_0000203	Endocytosis RME- contains domain
PVIT_0000204	Ammonium Transporter (Amt) Family
PVIT_0000205	cysteine protease family
PVIT_0000206	La-related 4
PVIT_0000207	hypothetical protein, variant 3
PVIT_0000208	ubiquitin thioesterase otu1
PVIT_0000209	transporter sec61 subunit alpha isoform 2
PVIT_0000210	hypothetical protein PHALS_01377
PVIT_0000211	structural maintenance of chromosomes 2-1-like
PVIT_0000212	SAM-dependent methyltransferase
PVIT_0000213	Rhodanese-like domain
PVIT_0000214	Rhodanese-like domain
PVIT_0000215	Non-canonical poly(A) RNA polymerase PAPD5
PVIT_0000216	GPI mannosyltransferase 3-like
PVIT_0000217	serine arginine-rich splicing factor SR45a-like
PVIT_0000218	vacuolar sorting-associated
PVIT_0000219	derlin- -like
PVIT_0000220	RNA polymerase Rpb3 Rpb11 dimeriZation domain-containing
PVIT_0000221	uv radiation resistance associated
PVIT_0000222	CDP-alcohol phosphatidyltransferase
PVIT_0000223	gtpase-activating gyp1-like
PVIT_0000224	DEAD DEAH box RNA
PVIT_0000226	Spliceosome subunit
PVIT_0000227	hypothetical protein PHALS_06128
PVIT_0000228	calpain-like cysteine protease c2
PVIT_0000229	hypothetical protein H310_04801
PVIT_0000230
PVIT_0000231	kinase-like domain
PVIT_0000232	mannosyl-oligosaccharide alpha-1,2-
PVIT_0000233	hypothetical protein PHALS_06132
PVIT_0000234	hypothetical protein PHALS_06132
PVIT_0000235	hypothetical protein PHALS_06132
PVIT_0000239	mannosyl-oligosaccharide alpha-1,2-
PVIT_0000240	Transcription initiation factor TFIID subunit 11
PVIT_0000241	kinase
PVIT_0000242	transposon expressed
PVIT_0000243	Metal homeostasis factor
PVIT_0000244	F-box domain
PVIT_0000245	hypothetical protein PHALS_07507
PVIT_0000246	cysteine protease
PVIT_0000247	guanylate-binding (divergent)
PVIT_0000248	UDP-N-acetylglucosamine diphosphorylase 2
PVIT_0000249	Pre-mRNA-splicing factor SF2
PVIT_0000253	fluoride ion transporter
PVIT_0000254	Bromodomain and WD repeat-containing 1
PVIT_0000255	Lateral signaling target 2
PVIT_0000256	hypothetical protein F444_11252
PVIT_0000257	aspartyl asparaginyl beta-hydroxylase family
PVIT_0000258	dna replication complex gins psf3
PVIT_0000259	E3 ubiquitin- ligase TRIM21-like
PVIT_0000260	sporangia induced dynein heavy chain
PVIT_0000261	integrator complex
PVIT_0000262	NADH dehydrogenase [ubiquinone] 1 alpha subcomplex subunit 6
PVIT_0000263	hypothetical protein PHALS_07500
PVIT_0000264	GC-rich sequence DNA-binding factor
PVIT_0000265	telomere binding
PVIT_0000266	Autophagy-related 9
PVIT_0000267	Transmembrane 56-B
PVIT_0000268	mitochondrial dna polymerase a
PVIT_0000269	Alpha-1,2 glucosyltransferase transcriptional activator
PVIT_0000270
PVIT_0000271	Drug Metabolite Transporter (DMT) Superfamily
PVIT_0000272	Drug Metabolite Transporter (DMT) Superfamily
PVIT_0000273	hypothetical protein F444_11210
PVIT_0000274	agc kinase
PVIT_0000275	ubiquitin-conjugating enzyme E2 T
PVIT_0000276	hypothetical protein PHALS_06010
PVIT_0000277	fatty acid hydroxylase
PVIT_0000278	microcephalin-like isoform x1
PVIT_0000279	microcephalin-like isoform x1
PVIT_0000280	microcephalin-like isoform x1
PVIT_0000281	WD repeat-containing 26
PVIT_0000282	WD40 domain-containing
PVIT_0000283	microcephalin-like isoform x1
PVIT_0000284	hypothetical protein PHYSODRAFT_299118
PVIT_0000285
PVIT_0000286	microcephalin-like isoform x1
PVIT_0000287	microcephalin-like isoform x1
PVIT_0000288	AP-3 complex subunit delta-1
PVIT_0000289	alkylated DNA repair alkB
PVIT_0000290	hypothetical protein L914_13956
PVIT_0000291	adenylate kinase
PVIT_0000292	Cullin family
PVIT_0000293	monoacylglycerol oacyltransferase
PVIT_0000294	ATP-dependent DNA helicase Q1
PVIT_0000295	ATP-dependent DNA helicase Q1
PVIT_0000296	tubulin polyglutamylase
PVIT_0000297	Centrosomal of 78 kDa
PVIT_0000298	26s proteasome non-atpase regulatory subunit 2
PVIT_0000299	Outer Dynein Arm Light Chain 1
PVIT_0000300	Microtubule-associated EB1
PVIT_0000301	mitochondrial nuclease
PVIT_0000302	atp gtp nucleotidebinding
PVIT_0000303
PVIT_0000304	M96 mating-specific family
PVIT_0000305	importin-like protein
PVIT_0000306	Membrane involved in organellar division
PVIT_0000307	Uncharacterized conserved
PVIT_0000308	Zinc finger 36
PVIT_0000309	u4 u6 small nuclear ribonucleo prp3
PVIT_0000310	mRNA decapping enzyme
PVIT_0000311	conserved hypothetical protein
PVIT_0000312	M96 mating-specific family
PVIT_0000313	ADP-ribosylation factor GTPase-activating AGD7
PVIT_0000314	serine threonine kinase
PVIT_0000315	Kelch-type beta propeller
PVIT_0000316	Metal transporter CNNM4
PVIT_0000317	Metal transporter CNNM4
PVIT_0000318	conserved hypothetical protein
PVIT_0000319	septum-promoting GTP-binding 1
PVIT_0000320	N-acetyl-gamma-glutamyl-phosphate reductase
PVIT_0000321	Lysosomal beta glucosidase
PVIT_0000322	indigoidine synthase a family
PVIT_0000323	hsp90
PVIT_0000324
PVIT_0000325
PVIT_0000326	Lysosomal beta glucosidase
PVIT_0000327
PVIT_0000328	conserved hypothetical protein
PVIT_0000329	Lysosomal beta glucosidase
PVIT_0000330	atpase aaa
PVIT_0000331	Nucleoporin Ndc1-Nup
PVIT_0000332	Aladin
PVIT_0000333	hypothetical protein PHALS_03802
PVIT_0000334	rab7 family gtpase
PVIT_0000336	secreted effector peptide
PVIT_0000337	M96 mating-specific family
PVIT_0000338	hypothetical protein PHALS_06067
PVIT_0000339	conserved hypothetical protein
PVIT_0000340	TRP-like family
PVIT_0000341	hypothetical protein L915_14120, partial
PVIT_0000342	carbamoyl-phosphate large subunit
PVIT_0000343	FOG: Ankyrin repeat
PVIT_0000344	hypothetical protein PPTG_14458
PVIT_0000345	tbc1 domain family member 23
PVIT_0000346	ubiquitin family
PVIT_0000347	Ribosomal L7Ae L30e S12e Gadd45
PVIT_0000348	tRNA dimethylallyltransferase
PVIT_0000349	DEAD DEAH box RNA
PVIT_0000350	pre-rrna-processing tsr1
PVIT_0000351	secreted effector peptide
PVIT_0000354	Proteasome subunit alpha type-3
PVIT_0000355	conserved hypothetical protein
PVIT_0000356	Iron zinc purple acid phosphatase
PVIT_0000357	Pleckstrin homology domain
PVIT_0000359	Ankyrin repeat and FYVE domain-containing 1
PVIT_0000360	hypothetical protein PHALS_12576
PVIT_0000361	vesicle-associated membrane
PVIT_0000362	Radial spoke 3
PVIT_0000363	SCP-like extracellular
PVIT_0000364	transducin WD40 repeat
PVIT_0000365	Zinc C2H2
PVIT_0000366	Ca2-modulated nonselective cation channel polycystin
PVIT_0000367	Dynein heavy chain
PVIT_0000368	SCP-like extracellular
PVIT_0000369	GPN-loop GTPase 3
PVIT_0000370	secreted effector peptide
PVIT_0000371	dynein heavy chain axonemal isoform X1
PVIT_0000372	Predicted GTPase-activating protein
PVIT_0000373	secreted effector peptide
PVIT_0000374	hypothetical protein PHYSODRAFT_473695
PVIT_0000375	60s ribosomal l9
PVIT_0000376	secreted effector peptide
PVIT_0000377	hypothetical protein PHALS_10258
PVIT_0000378	Voltage-gated Ion Channel (VIC) Superfamily
PVIT_0000379	Centrosomal of 72 kDa
PVIT_0000380	E2 ubiquitin-conjugating UBC5
PVIT_0000381	udp-glycosyltransferase superfamily
PVIT_0000382	tRNA pseudouridine(38-40) synthase
PVIT_0000383	AChain Crystal Structure Of Engineered Northeast Structural Genomics Consortium Target
PVIT_0000384	exocyst complex component
PVIT_0000385	hypothetical protein PHALS_00263
PVIT_0000386
PVIT_0000387	hypothetical protein F443_10441
PVIT_0000389	pro-apoptotic serine protease nma111
PVIT_0000390	TPR repeat-containing
PVIT_0000391	Ribonuclease P subunit p40
PVIT_0000392	SCP extracellular
PVIT_0000393	Thioredoxin-like fold
PVIT_0000394	SCP extracellular
PVIT_0000395	secreted effector peptide
PVIT_0000396	subfamily C member 11
PVIT_0000397	Pleckstrin homology-like domain
PVIT_0000398	tigger transposable element-derived 4-like
PVIT_0000399	lysine methyltransferase SET5
PVIT_0000400	actin-related 2 3 complex
PVIT_0000401	hypothetical protein PHALS_07273
PVIT_0000402	2-phosphoglycolate phosphatase
PVIT_0000403	ubiquitin-activating enzyme (E1)
PVIT_0000404	microtubule-associated rp eb family
PVIT_0000406	Acyl-coenzyme A oxidase
PVIT_0000407	40s ribosomal s18
PVIT_0000408	20s proteasome subunit beta 2
PVIT_0000409	geranylgeranyl transferase type-2 subunit beta
PVIT_0000410	Major facilitator superfamily domain-containing 6-B
PVIT_0000413	PEK GCN2 kinase
PVIT_0000414	glutathione S-
PVIT_0000415	glutathione S-
PVIT_0000416	dead deah box helicase
PVIT_0000417	proteasome component region pci domain-containing
PVIT_0000418	e3 sumo- ligase nse2
PVIT_0000419	Ferric reduction oxidase 8
PVIT_0000420	hypothetical protein, variant 1
PVIT_0000421	60S ribosomal L27
PVIT_0000422	hypothetical protein, variant
PVIT_0000423	Ran-binding 9
PVIT_0000424	poly
PVIT_0000425	alpha-soluble nsf attachment
PVIT_0000426	tyrosine phosphatase
PVIT_0000427	hypothetical protein AM587_10008943
PVIT_0000428	RAN GTPase-activating 2
PVIT_0000429	sodium hydrogen exchanger 3
PVIT_0000430	WW domain-binding 4
PVIT_0000431
PVIT_0000432	WW domain-binding 4
PVIT_0000433	cutin hydrolase
PVIT_0000434	dna polymerase type organellar and viral family
PVIT_0000435	Nitrilotriacetate monooxygenase component B
PVIT_0000436	translation elongation factor P
PVIT_0000437	hypothetical protein PPTG_16093
PVIT_0000438	phosphomevalonate kinase
PVIT_0000439	phosphomevalonate kinase
PVIT_0000440	Transcription factor IIB
PVIT_0000441	hypothetical protein F444_16453
PVIT_0000442	cilia- and flagella-associated 20
PVIT_0000443	E3 ubiquitin- ligase UBR1
PVIT_0000444	hypothetical protein PHALS_04493
PVIT_0000445	hypothetical protein F442_16327
PVIT_0000446	sodium hydrogen exchanger 3
PVIT_0000447	pyruvate dehydrogenase (acetyl-transferring) e1 alpha subunit
PVIT_0000448	U4 tri-snRNP-associated
PVIT_0000449	spastin and fidgetin
PVIT_0000450	Hepatocyte growth factor-regulated tyrosine kinase substrate
PVIT_0000451	tubulin alpha chain
PVIT_0000452	Crinkler (CRN) family
PVIT_0000453	Ubiquitin carboxyl-terminal hydrolase 48
PVIT_0000454	myosinlike protein
PVIT_0000455	Myosin
PVIT_0000456	Coatomer subunit alpha-1
PVIT_0000457	hypothetical protein L915_16000
PVIT_0000458	Ran-binding s 9 10
PVIT_0000459	conserved hypothetical protein
PVIT_0000460	Crinkler (CRN) family
PVIT_0000461	WW domain-binding 4
PVIT_0000462	WW domain-binding 4
PVIT_0000463
PVIT_0000464	WW domain-binding 4
PVIT_0000465	WW domain-binding 4
PVIT_0000467
PVIT_0000469	WW domain-binding 4
PVIT_0000470	double stranded RNA
PVIT_0000471
PVIT_0000472
PVIT_0000473
PVIT_0000474	hypothetical protein PHALS_06742
PVIT_0000475	obg family GTPase
PVIT_0000476	obg family GTPase
PVIT_0000477	60s ribosomal
PVIT_0000478	serine threonine kinase
PVIT_0000479	tubulin alpha chain
PVIT_0000480	Leucine-rich repeat-containing 45
PVIT_0000481	Leucine-rich repeat-containing 45
PVIT_0000482	Phosphoglycolate phosphatase 2
PVIT_0000483	hypothetical protein PHALS_10980
PVIT_0000484	dna polymerase type organellar and viral family
PVIT_0000485
PVIT_0000486	WW domain-binding 4
PVIT_0000487	Leucine Rich Repeat family
PVIT_0000488	serine threonine kinase
PVIT_0000489	Adenylate kinase 9
PVIT_0000490	60s ribosomal
PVIT_0000491	obg family GTPase
PVIT_0000492	Phospholipid-transporting ATPase IB
PVIT_0000493	dna polymerase type organellar and viral family
PVIT_0000494	Pre-miRNA 5 -monophosphate methyltransferase
PVIT_0000495	sodium hydrogen exchanger 3
PVIT_0000498	Serine threonine phosphatase
PVIT_0000499	U4 U6 small nuclear ribonucleo Prp31
PVIT_0000500	dead deah box rna
PVIT_0000501	transmembrane emp24 domain-containing 2
PVIT_0000502	hypothetical protein PHALS_00176
PVIT_0000503	DEAD DEAH box RNA
PVIT_0000504	crinkler (CRN) family
PVIT_0000505	hypothetical protein F443_16437
PVIT_0000506	hsf-type dna-binding
PVIT_0000507	hypothetical protein PHALS_00178
PVIT_0000508	regulator of chromosome condensation (RCC1)
PVIT_0000509
PVIT_0000510	hypothetical protein AM588_10011026
PVIT_0000511	intraflagellar transport 140 homolog
PVIT_0000512	peptidase
PVIT_0000513	alternate phospholipase
PVIT_0000514	Endonuclease III 1
PVIT_0000515	Endonuclease III 1
PVIT_0000516	proline-tRNA ligase
PVIT_0000517	ATP-dependent RNA
PVIT_0000518	integrator complex
PVIT_0000519	procollagen-2-oxoglutarate 5-dioxygenase
PVIT_0000520	Ca2-permeable cation channel OSM-9 and related channels (OTRPC family)
PVIT_0000521	anaphase-promoting complex
PVIT_0000522	Friend of PRMT1 duplication
PVIT_0000523	hypothetical protein F443_16419
PVIT_0000524	MORN motif
PVIT_0000525	plasminogen activator inhibitor 1 RNA-binding -like
PVIT_0000526	conserved hypothetical protein
PVIT_0000527	glycosyl family 48
PVIT_0000528	cation transport
PVIT_0000529	ABC transporter A family member 1
PVIT_0000530	sorting and assembly machinery component 50 putativ
PVIT_0000531	ABC transporter A family member 1
PVIT_0000532	V-type C subunit
PVIT_0000533	Peptidyl-prolyl cis-trans isomerase E
PVIT_0000534	Prenylated rab acceptor 1
PVIT_0000535	hypothetical protein PHALS_06953
PVIT_0000536	Elongation factor-type GTP-binding
PVIT_0000537	GTP-binding
PVIT_0000538	ribonucleoside-diphosphate reductase small chain
PVIT_0000539	ABC transporter A family member 1
PVIT_0000540	RNA polymerase-associated CTR9
PVIT_0000541	hypothetical protein PHALS_06944
PVIT_0000542	sorting and assembly machinery component 50 putativ
PVIT_0000543	DNA mismatch repair
PVIT_0000544	ribosomal l22
PVIT_0000545	60S ribosomal L17-1
PVIT_0000546	LAG1 longevity assurance 3
PVIT_0000547	aminoglycoside phosphotransferase
PVIT_0000548	WD repeat-containing 82
PVIT_0000549	AP-4 complex subunit
PVIT_0000550
PVIT_0000551	Phox homologous domain
PVIT_0000553	Ubiquitin ligase RSP5 NEDD4
PVIT_0000554	AChain Crystal Structure Of Engineered Northeast Structural Genomics Consortium Target
PVIT_0000555	RNA polymerase II-associated factor 1
PVIT_0000556	glucokinase
PVIT_0000557	acyltransferase domain containing
PVIT_0000558	hypothetical protein, variant
PVIT_0000559	hypothetical protein F443_16380
PVIT_0000560	tyrosine phosphatase
PVIT_0000561	domain-containing serine threonine- kinase X
PVIT_0000562	tyrosine phosphatase
PVIT_0000563	Reverse transcriptase domain
PVIT_0000564	Endonuclease exonuclease phosphatase
PVIT_0000567	tyrosine phosphatase
PVIT_0000568	domain-containing serine threonine- kinase X
PVIT_0000569	tyrosine phosphatase
PVIT_0000570	hypothetical protein PHALS_08322
PVIT_0000571	cell division
PVIT_0000572	glycoside hydrolase
PVIT_0000573	cell division ftsz
PVIT_0000574	hypothetical protein F442_14001
PVIT_0000575	hypothetical protein PPTG_14844
PVIT_0000576	hypothetical protein, variant 2
PVIT_0000577	transmembrane 9 superfamily member 7
PVIT_0000578	rRNA-processing EFG1
PVIT_0000579	dihydropteridine reductase
PVIT_0000580	ferric reductase
PVIT_0000581	glutamine cyclotransferase
PVIT_0000582	crinkler (CRN) family
PVIT_0000583	Crinkler (CRN) family
PVIT_0000584	Bzip transcription factor
PVIT_0000585	histidine acid
PVIT_0000586	Uncharacterized conserved
PVIT_0000587	lectin, putative
PVIT_0000588	WD-repeat WD repeat superfamily
PVIT_0000589	autophagy 8
PVIT_0000590	T-complex epsilon subunit
PVIT_0000591	T-complex epsilon subunit
PVIT_0000592
PVIT_0000593
PVIT_0000594	replication factor C subunit 4
PVIT_0000595	transport SEC13
PVIT_0000596	BRCT domain
PVIT_0000597	ras-like gtp-binding ypt1
PVIT_0000598	Crinkler (CRN) family
PVIT_0000599	NADPH oxidase 1
PVIT_0000600	cysteine protease family
PVIT_0000601	Ferric reduction oxidase 7
PVIT_0000602	Uncharacterized conserved
PVIT_0000603
PVIT_0000604	atpdependent dna helicase
PVIT_0000605	Uncharacterized membrane
PVIT_0000606	FGFR1 oncogene
PVIT_0000607	Glutathione reductase
PVIT_0000608	HAD family IIIA
PVIT_0000609	FAM177 family
PVIT_0000610	conserved hypothetical protein
PVIT_0000611	Chromodomain-helicase-DNA-binding 9
PVIT_0000612	FOG: Ankyrin repeat
PVIT_0000613	hypothetical protein, variant 1
PVIT_0000614	histidine-tRNA ligase
PVIT_0000615	crinkler (CRN) family
PVIT_0000616
PVIT_0000617	Uncharacterized conserved contains domain
PVIT_0000618	tyrosine aminotransferase
PVIT_0000619	Kidney mitochondrial carrier 1
PVIT_0000620	hypothetical protein PHALS_13730
PVIT_0000621	hypothetical protein F444_14123
PVIT_0000622	ribosomal L13
PVIT_0000623	Uncharacterized conserved
PVIT_0000624	dynein heavy chain
PVIT_0000625	obg-like atpase 1
PVIT_0000626	glycoside hydrolase
PVIT_0000627	hypothetical protein PPTG_14783
PVIT_0000628	WRKY transcription factor 19
PVIT_0000629	S-(hydroxymethyl)glutathione dehydrogenase class III alcohol dehydrogenase
PVIT_0000630	Serine threonine- phosphatase 6 regulatory ankyrin repeat subunit B
PVIT_0000631	hypothetical protein PHALS_00541
PVIT_0000632	regulator of chromosome condensation (RCC1)
PVIT_0000633
PVIT_0000634	hypothetical protein L917_18337, partial
PVIT_0000635	SPX domain-containing 1
PVIT_0000636	Apoptosis-inducing factor B
PVIT_0000637	malate synthase A
PVIT_0000638	acetolactate small subunit
PVIT_0000639	involved in plasmid maintenance nuclear involved in lipid metabolism
PVIT_0000640	-like 1
PVIT_0000641	hypothetical protein F442_13907
PVIT_0000642	RAN guanine nucleotide release factor
PVIT_0000643	tyrosine phosphatase
PVIT_0000644	2-oxoglutarate dehydrogenase E1 component DHKTD1
PVIT_0000645	Phosphatidyl inositol kinase (PIK-G1)
PVIT_0000646	ribosome biogenesis bop1-like
PVIT_0000647	Ubiquitin 40S ribosomal S27a fusion
PVIT_0000648	endoplasmic reticulum oxidoreductin-1-like isoform X1
PVIT_0000649	glutamine synthetase
PVIT_0000650	aldehyde dehydrogenase
PVIT_0000651	short-chain dehydrogenase
PVIT_0000652	glutamine amidotransferase
PVIT_0000653	Thioredoxin-dependent peroxide reductase
PVIT_0000654	serine-trna ligase
PVIT_0000655	COP9 signalosome complex
PVIT_0000656	ELMO domain-containing A isoform X4
PVIT_0000657	ribonuclease P subunit POP4
PVIT_0000659	Kinase D-interacting substrate
PVIT_0000660	Callose synthase 7
PVIT_0000661	Callose synthase 1
PVIT_0000662	Myosin light chain kinase A
PVIT_0000663	hypothetical protein PHALS_10326
PVIT_0000664	hypothetical protein PHYSODRAFT_306840
PVIT_0000665	Phosphatidyl inositol kinase (PIK-A)
PVIT_0000666
PVIT_0000667	Mitochondrial Carrier (MC) Family
PVIT_0000668	Mitochondrial Carrier (MC) Family
PVIT_0000669	E3 ubiquitin- ligase At3g02290-like
PVIT_0000670	TBC1 domain family member 20
PVIT_0000671
PVIT_0000672
PVIT_0000673	60S ribosomal L7a-2
PVIT_0000674	Uncharacterized conserved contains GRAM domain
PVIT_0000675	RNA-binding EIF1AD
PVIT_0000676	hypothetical protein PHALS_08007
PVIT_0000677	Extracellular SEL-1 and related s
PVIT_0000678	Extracellular SEL-1 and related s
PVIT_0000679	splicing factor u2af large
PVIT_0000680	Splicing factor U2AF 50 kDa subunit
PVIT_0000681	MHC_I C-terminus family
PVIT_0000682	Endoglucanase A
PVIT_0000685	Ankyrin repeat and FYVE domain-containing 1
PVIT_0000686	G2 mitotic-specific cyclin S13-7
PVIT_0000687	Dynein heavy chain
PVIT_0000688	Coiled-coil domain-containing lobo
PVIT_0000689	60s acidic ribosomal
PVIT_0000690	Exportin-2
PVIT_0000691	amidophosphoribosyltransferase
PVIT_0000692	Chromodomain-helicase-DNA-binding 1
PVIT_0000693	phosphopantothenoylcysteine decarboxylase
PVIT_0000694	lipoyl(octanoyl) transferase
PVIT_0000695	Regulator of spindle pole body duplication
PVIT_0000696
PVIT_0000698	Zinc C2H2
PVIT_0000699	Auxilin-related 2
PVIT_0000700	hypothetical protein PHALS_09261
PVIT_0000701	WRKY transcription factor 19
PVIT_0000702	AGC kinase
PVIT_0000703	DNA ligase 4
PVIT_0000704	dna polymerase lambda
PVIT_0000705	Regulation of nuclear pre-mRNA domain-containing 1B
PVIT_0000706	hypothetical protein PHALS_13744
PVIT_0000707	GPI-anchor transamidase
PVIT_0000708	general transcription factor IIH
PVIT_0000709	N-lysine methyltransferase METTL21A-like
PVIT_0000710	hypothetical protein F443_07059
PVIT_0000711	alpha-aminoadipic semialdehyde synthase isoform X1
PVIT_0000712	Glycosylphosphatidylinositol anchor attachment 1
PVIT_0000713	hypothetical protein AM587_10008395
PVIT_0000714	hypothetical protein PPTG_10140
PVIT_0000715	Major Facilitator Superfamily (MFS)
PVIT_0000716	Major Facilitator Superfamily (MFS)
PVIT_0000717	Na-Ca exchanger integrin-beta4
PVIT_0000718	#NOM?
PVIT_0000719	nbn_chick ame: full=nibrin ame: full=nijmegen breakage syndrome 1 homolog
PVIT_0000720	COP9 signalosome complex subunit 5
PVIT_0000721	hypothetical protein AM587_10015883
PVIT_0000722	hypothetical protein, variant 1
PVIT_0000723	70 kDa peptidyl-prolyl isomerase
PVIT_0000724	p53-mediated apoptosis EI24 PIG8
PVIT_0000726	probable importin subunit beta-4-like
PVIT_0000727	hypothetical protein F441_07040
PVIT_0000728	Origin recognition complex subunit 1
PVIT_0000729	histone H4
PVIT_0000730	histone H3
PVIT_0000731	histone H2B
PVIT_0000732	coatomer subunit
PVIT_0000733	bifunctional lysine-specific demethylase and histidyl-hydroxylase MINA
PVIT_0000734	hypothetical protein, variant 1
PVIT_0000735	heat shock 70
PVIT_0000736	YIPF1 homolog
PVIT_0000737	Yip1 domain-containing
PVIT_0000738	Crinkler (CRN) family
PVIT_0000739	putative polyprotein
PVIT_0000740	hypothetical protein PHYSODRAFT_284260
PVIT_0000741	atp-dependent rna helicase uap56
PVIT_0000742	NYN limkain-b1-type
PVIT_0000743	U6 snRNA phosphodiesterase
PVIT_0000744	U6 snRNA phosphodiesterase
PVIT_0000745	Microfibrillar-associated 1
PVIT_0000746	conserved hypothetical protein
PVIT_0000747	hypothetical protein PPTG_10096
PVIT_0000748	phosphatidylinositol kinase (PIK-L3)
PVIT_0000749	hydroxyproline N-acetylglucosaminyltransferase
PVIT_0000750	FOG: Transposon-encoded s with reverse integrase domains in various combinations
PVIT_0000752	mads-box transcription
PVIT_0000756	Serine threonine- phosphatase 4 regulatory subunit 4
PVIT_0000757	conserved hypothetical protein
PVIT_0000758	inositol hexakisphosphate and diphosphoinositol-pentakisphosphate
PVIT_0000759	UPF0136 domain
PVIT_0000760	serine threonine- phosphatase pp-x isozyme 2
PVIT_0000761	required for meiotic chromosome segregation
PVIT_0000762	rna (guanine-9-)-methyltransferase domain-containing
PVIT_0000763	vacuolar sorting-associated VTA1 homolog
PVIT_0000764	protease Do-like 14
PVIT_0000765	hypothetical protein, partial
PVIT_0000766	TKL kinase
PVIT_0000767	Trafficking particle complex subunit 1
PVIT_0000768	Mitochondrial Translocase (MPT) Family
PVIT_0000769	alanyl-tRNA editing Aarsd1
PVIT_0000770	conserved hypothetical protein
PVIT_0000771	transport Sec31A
PVIT_0000772	pyrophosphate-dependent phosphofructose kinase
PVIT_0000773	alanine aminotransferase 2
PVIT_0000774	alanine aminotransferase 2
PVIT_0000775	Bardet-Biedl syndrome 2
PVIT_0000776	HAM1 family non-canonical purine NTP pyrophosphatase
PVIT_0000777	Nucleotide excision repair factor RAD4 CUT5 component
PVIT_0000778	Serine threonine- phosphatase 6 regulatory ankyrin repeat subunit A
PVIT_0000779	conserved oligomeric Golgi complex
PVIT_0000780	effector candidate
PVIT_0000781	serine threonine- phosphatase 5
PVIT_0000782	Coiled-coil domain-containing
PVIT_0000783	hypothetical protein L917_10870
PVIT_0000784	Uncharacterized conserved
PVIT_0000785	hypothetical protein PPTG_13463
PVIT_0000786	Uncharacterized conserved
PVIT_0000787	histone H2B
PVIT_0000788	g- alpha subunit 1
PVIT_0000789	Cell 5A endo-1
PVIT_0000790	hypothetical protein F442_10100
PVIT_0000819	rpsU-divergently transcribed
PVIT_0000820
PVIT_0000821
PVIT_0000822	Uncharacterized protein APZ42_030346
PVIT_0000823	Drug Metabolite Transporter (DMT) Superfamily
PVIT_0000824	Centrosomal of 76 kDa
PVIT_0000825	Potassium voltage-gated channel subfamily H member 6
PVIT_0000826	Potassium voltage-gated channel subfamily H member 6
PVIT_0000827
PVIT_0000828	elongator complex
PVIT_0000829	Zinc C2H2
PVIT_0000830	hypothetical protein PHALS_12740
PVIT_0000831	yth domain containing 2
PVIT_0000832	dna topoisomerase
PVIT_0000833	homoserine kinase
PVIT_0000834	pheromone processing carboxypeptidase kex1
PVIT_0000835	aspartate aminotransferase
PVIT_0000836	ATP-binding Cassette (ABC) Superfamily
PVIT_0000837	UV excision repair RAD23 homolog B
PVIT_0000838	CMGC MAPK ERK7 kinase
PVIT_0000839	Gamma-tubulin complex component 2
PVIT_0000840	phenylalanine 4-monooxygenase
PVIT_0000841	phenylalanine-4- henna
PVIT_0000842	Crinkler (CRN) family
PVIT_0000843	conserved hypothetical protein
PVIT_0000844
PVIT_0000846	Endonuclease exonuclease phosphatase
PVIT_0000847	Dual specificity phosphatase CDC14A
PVIT_0000848	thymidylate kinase
PVIT_0000849	DENN domain-containing 5B
PVIT_0000850	hypothetical protein, variant 4
PVIT_0000851	Bestrophin UPF0187
PVIT_0000852	cGMP-dependent 3
PVIT_0000853	hypothetical protein PHALS_08178
PVIT_0000855	Calcium-binding 39
PVIT_0000856
PVIT_0000857	SYS1 homolog
PVIT_0000858	hypothetical protein F443_18849
PVIT_0000859	E3 ubiquitin- ligase listerin
PVIT_0000860	Ribosomal biogenesis LAS1L
PVIT_0000861	atp-dependent protease atpase subunit
PVIT_0000862	hypothetical protein AM587_10013576
PVIT_0000863	Cytoplasmic 60S subunit biogenesis factor
PVIT_0000864	D-2-hydroxyglutarate mitochondrial precursor
PVIT_0000865	coiled coil flagellar
PVIT_0000866	hypothetical protein, variant
PVIT_0000867	hypothetical protein L916_20434
PVIT_0000868	Transcription initiation factor subunit BDF1 and related bromodomain s
PVIT_0000869	Isovaleryl- dehydrogenase
PVIT_0000870	hypothetical protein PHALS_07383
PVIT_0000871	histone h1
PVIT_0000873	aspartate aminotransferase
PVIT_0000874	hypothetical protein L914_20291
PVIT_0000875	vacuolar ER assembly Vma12
PVIT_0000876	er degradation-enhancing alpha-mannosidase
PVIT_0000877	coatomer subunit
PVIT_0000878	NAD(P)-binding domain
PVIT_0000879	UPF0571 transmembrane
PVIT_0000880	WRKY transcription factor 19
PVIT_0000881	C2 domain-containing
PVIT_0000882	hypothetical protein PPTG_05027
PVIT_0000883	Acyl- dehydrogenase
PVIT_0000884	family domain-containing
PVIT_0000885	Armadillo-type fold
PVIT_0000886	hypothetical protein F443_16362, partial
PVIT_0000887	conserved hypothetical protein
PVIT_0000888	tetratricopeptide repeat-containing
PVIT_0000889	C2 domain-containing
PVIT_0000890	cyclopropane-fatty-acyl-phospholipid synthase
PVIT_0000891	xanthine molybdopterin binding subunit
PVIT_0000892	hypothetical protein F443_18901
PVIT_0000893	chromatin-remodeling complex atpase
PVIT_0000894	SCP extracellular
PVIT_0000895	SCP-like extracellular
PVIT_0000896	SCP-like extracellular
PVIT_0000897	SCP-like extracellular
PVIT_0000898	SCP-like extracellular
PVIT_0000899
PVIT_0000901	phosphatase 2C 71
PVIT_0000902	hypothetical protein F444_18870
PVIT_0000903	SKP1 20
PVIT_0000904	acetyl-coenzyme a transporter 1-like
PVIT_0000905	early endosome antigen 1-like
PVIT_0000906
PVIT_0000907	reverse transcriptase
PVIT_0000908	ornithine decarboxylase
PVIT_0000909	anaphase-promoting complex subunit
PVIT_0000910	hypothetical protein L915_18349
PVIT_0000911	conserved hypothetical protein
PVIT_0000912	hypothetical protein F443_18927
PVIT_0000913	trehalose-phosphatase
PVIT_0000914	Signaling RIC-8 synembryn (regulates neurotransmitter secretion)
PVIT_0000915	FK506-binding 2
PVIT_0000916	conserved hypothetical protein
PVIT_0000917	conserved hypothetical protein
PVIT_0000918	crinkler (CRN) family
PVIT_0000919	Crinkler (CRN) family
PVIT_0000920	crinkler (CRN) family
PVIT_0000921
PVIT_0000922	conserved hypothetical protein
PVIT_0000923	effector candidate
PVIT_0000925	pgl
PVIT_0000926	hypothetical protein F443_18930
PVIT_0000927	pgl
PVIT_0000928	hypothetical protein F443_18930
PVIT_0000929	pgl
PVIT_0000930	Coenzyme Q-binding COQ10
PVIT_0000931	Heavy metal-associated HMA
PVIT_0000932	Coiled-coil domain-containing
PVIT_0000933	Peptide:N-glycanase
PVIT_0000934	hypothetical protein PHALS_07913
PVIT_0000935	26S proteasome non-ATPase regulatory subunit 12
PVIT_0000936	Chloride conductance regulatory ICln
PVIT_0000937	DIS3 exonuclease 2
PVIT_0000938	transcription initiation factor IIF subunit alpha-like
PVIT_0000939	hypothetical protein PHALS_07914
PVIT_0000940	dynein light chain Tctex-type
PVIT_0000941	ABC transporter B family member 11
PVIT_0000942	Sar1p-like ras-family
PVIT_0000943	CCR4-NOT transcription complex subunit 7
PVIT_0000944	Gag-Pol poly
PVIT_0000945	5-oxoprolinase
PVIT_0000946	hypothetical protein F443_18975
PVIT_0000947	Very-long-chain 3-oxoacyl- reductase
PVIT_0000948	Dynein heavy chain
PVIT_0000949	potassium sodium efflux P-type fungal-type
PVIT_0000950	potassium sodium efflux P-type fungal-type
PVIT_0000951	hypothetical protein PHALS_05330
PVIT_0000952	hypothetical protein PHALS_05331
PVIT_0000953	C2 domain-containing
PVIT_0000954	Mitochondrial transcription termination mTERF
PVIT_0000955	phosphoglycerate mutase
PVIT_0000956	papain family cysteine protease
PVIT_0000957	kinesin-like protein
PVIT_0000958	DNA-directed RNA polymerase I subunit
PVIT_0000959	Voltage-gated Ion Channel (VIC) Superfamily
PVIT_0000960	pellino
PVIT_0000961	Outer Dynein Arm Docking Complex
PVIT_0000962	hypothetical protein PHALS_03617
PVIT_0000963	hypothetical protein PHALS_03616
PVIT_0000964	hypothetical protein PHALS_03615
PVIT_0000965	Folate-Biopterin Transporter (FBT) Family
PVIT_0000966	Amino Acid Auxin Permease (AAAP) Family
PVIT_0000967	hypothetical protein PPTG_05122
PVIT_0000968	phosphatidylinositol-3,4,5-trisphosphate 3-
PVIT_0000969	Transducin beta 2
PVIT_0000970	histone-lysine N-
PVIT_0000971	AGC PKA kinase
PVIT_0000972	kinesin-associated 3
PVIT_0000973	mitotic-spindle organizing
PVIT_0000974	diphthamide biosynthesis 2
PVIT_0000975	dolichyl-P-Man:Man(5) c(2)-PP-dolichyl
PVIT_0000976	cysteine protease family
PVIT_0000977	WD repeat-containing 70
PVIT_0000978	WRKY transcription factor 19
PVIT_0000980
PVIT_0000981	spindle pole
PVIT_0000982	Spindle assembly abnormal 6
PVIT_0000983	CMGC CDK CRK7 kinase
PVIT_0000984	complex I intermediate-associated 30
PVIT_0000985	Uncharacterized conserved
PVIT_0000986	hypothetical protein L916_18385
PVIT_0000987	ribosomal rna assembly mis3
PVIT_0000988	ribosomal RNA assembly mis3
PVIT_0000989	KRR1 small subunit processome component
PVIT_0000990	tyrosine phosphatase
PVIT_0000991	SUPPRESSOR OF FRI 4 isoform X2
PVIT_0000992	DNA RNA-binding
PVIT_0000993
PVIT_0000994	FYVE finger-containing
PVIT_0000995	tkl kinase
PVIT_0000996	hypothetical protein L914_18318
PVIT_0000997	translocation sec63
PVIT_0000998	subfamily A member 1
PVIT_0000999	related DNase
PVIT_0001000	hypothetical protein F443_19073
PVIT_0001001	DNA UL52 UL70 Herpesviridae
PVIT_0001002	subfamily A member 1
PVIT_0001003	Ribonuclease H-like domain
PVIT_0001004	hypothetical protein PHALS_07738
PVIT_0001005	DNA methylase
PVIT_0001006	Cytochrome b5
PVIT_0001007	phosphatidylinositol kinase (PIK-L4)
PVIT_0001008	54S ribosomal mitochondrial
PVIT_0001009	translation initiation factor SUI1
PVIT_0001010	Echinoderm microtubule-associated 6
PVIT_0001011	hypothetical protein F443_19118
PVIT_0001012	Projectin twitchin and related s
PVIT_0001014	Glycosylphosphatidylinositol-mannosyltransferase PIG-X PBN1
PVIT_0001015	hypothetical protein PHALS_01422
PVIT_0001016	Zinc CCCH-type
PVIT_0001017	Quinon alcohol dehydrogenase-like superfamily
PVIT_0001018	ira2 protein
PVIT_0001019	transcription factor IIIa
PVIT_0001020	atp-dependent helicase
PVIT_0001021	atp-dependent helicase
PVIT_0001022	Cell division
PVIT_0001023	Cell division
PVIT_0001024	atp-dependent helicase
PVIT_0001025	c2h2 finger domain
PVIT_0001026	t-complex theta subunit
PVIT_0001027	RING-box 1
PVIT_0001028	dead deah box rna
PVIT_0001029	Gem-associated 2
PVIT_0001030	Transmembrane ascorbate ferrireductase 1
PVIT_0001031
PVIT_0001032	Leucine--tRNA ligase
PVIT_0001033	hypothetical protein L915_02991
PVIT_0001034	H-or Na-translocating F-type
PVIT_0001035	Glycerophosphocholine phosphodiesterase GPCPD1
PVIT_0001036	Branched-chain-amino-acid aminotransferase
PVIT_0001037	UPF0598 C8orf82 homolog
PVIT_0001038	hypothetical protein F443_19087
PVIT_0001039	Crinkler (CRN) family
PVIT_0001040	Crinkler (CRN) family
PVIT_0001044	HECT E3 ubiquitin
PVIT_0001045	iron sulfur cluster assembly 1
PVIT_0001046	Lipase serine esterase
PVIT_0001047	zinc finger
PVIT_0001048	Histone-lysine N-methyltransferase EZH2
PVIT_0001049	hypothetical protein L916_18465
PVIT_0001050	FAD synthase-like
PVIT_0001051	t-complex 1 subunit zeta
PVIT_0001052	Soluble NSF Attachment (SNAP) Receptor (SNARE)
PVIT_0001053	T-complex zeta subunit
PVIT_0001054	hypothetical protein AM587_10002993
PVIT_0001055	Endonuclease exonuclease phosphatase
PVIT_0001057	conserved hypothetical protein
PVIT_0001058	Lysosomal beta glucosidase
PVIT_0001059	elicitin-like mating M25
PVIT_0001060	dynein heavy chain
PVIT_0001061	histone
PVIT_0001062	Kelch-type beta propeller
PVIT_0001063	php domain n-terminal region:php domain c-terminal region
PVIT_0001064	letm1 and ef-hand domain-containing
PVIT_0001065	Peptide-N4-(N-acetyl-beta-glucosaminyl)asparagine amidase A
PVIT_0001066	Kelch repeat-containing s
PVIT_0001067	elongator complex
PVIT_0001068
PVIT_0001069	Ca2 :Cation Antiporter ( ) Family
PVIT_0001070	premrnasplicing factor syf1
PVIT_0001071	Leucine-rich typical subtype
PVIT_0001072	U3 small nucleolar RNA-associated 18
PVIT_0001073	hypothetical protein PPTG_05274
PVIT_0001074	serine threonine kinase
PVIT_0001075	histidine triad nucleotide-binding 3
PVIT_0001076	Major Facilitator Superfamily (MFS)
PVIT_0001077	major facilitator superfamily
PVIT_0001078
PVIT_0001079	Ubiquitin carboxyl-terminal hydrolase 38
PVIT_0001080	leucine Rich Repeat family
PVIT_0001081	nol1 nop2 sun family
PVIT_0001082	trna-dihydrouridine synthase 3
PVIT_0001083	IQ EF-hand binding site
PVIT_0001084	IQ EF-hand binding site
PVIT_0001085	P-loop containing nucleoside triphosphate hydrolase
PVIT_0001086	serine threonine kinase
PVIT_0001087	ubiquitin carboxyl-terminal
PVIT_0001088	integrator complex
PVIT_0001089	integrator complex
PVIT_0001091	3-HYDROXYISOBUTYRATE MITOCHONDRIAL
PVIT_0001092	TBC1 domain family member 9B
PVIT_0001093	Ca2 :Cation Antiporter ( ) Family
PVIT_0001097	Major Facilitator Superfamily (MFS)
PVIT_0001098	Major Facilitator Superfamily (MFS)
PVIT_0001099	hypothetical protein F442_22987
PVIT_0001100
PVIT_0001101	hypothetical protein F442_14653
PVIT_0001102	hypothetical protein F442_14656, partial
PVIT_0001103	exosome complex exonuclease rrp6
PVIT_0001104	exosome complex exonuclease rrp6
PVIT_0001105	CAMK CAMKL kinase
PVIT_0001106	condensin-2 complex subunit
PVIT_0001107	T-complex alpha subunit
PVIT_0001108	leucine-rich repeat-containing 23 isoform X1
PVIT_0001109	Rab11 family
PVIT_0001110	E3 ubiquitin- ligase
PVIT_0001111	CSC1 1
PVIT_0001112	enoyl- hydratase isomerase
PVIT_0001113	60s ribosomal
PVIT_0001114	conserved hypothetical protein
PVIT_0001115	phosphatase 2c-related
PVIT_0001116	alpha,alpha-trehalose-phosphate synthase [UDP-forming]
PVIT_0001117	trehalose-phosphatase
PVIT_0001118	phosphatidylinositol-4-phosphate-5-kinase (Pi-PIPKD10)
PVIT_0001119
PVIT_0001120	hypothetical pdz-domain-containing
PVIT_0001121	deoxyribodipyrimidine photolyase
PVIT_0001122	hypothetical protein PHALS_13980
PVIT_0001123	WD repeat-containing 66
PVIT_0001124	C2 domain-containing
PVIT_0001125	eukaryotic translation initiation factor 4e
PVIT_0001126	hypothetical protein AM587_10016475
PVIT_0001127	DC12 family
PVIT_0001128	dnaJ homolog subfamily B member 12
PVIT_0001129	e3 ubiquitin- ligase march6 (membrane-associated ring finger 6)
PVIT_0001130	glutamate decarboxylase
PVIT_0001131	u3 small nucleolar
PVIT_0001132	swib complex baf60b domain-containing
PVIT_0001133	Ras guanine nucleotide exchange factor F
PVIT_0001134	Ras guanine nucleotide exchange factor F
PVIT_0001135	Cell division cycle 5
PVIT_0001136	hypothetical protein PHALS_09709
PVIT_0001137	hypothetical protein PHALS_09710
PVIT_0001138	FYVE and coiled-coil domain-containing 1
PVIT_0001139	cytoplasmic dynein 1 heavy chain 1
PVIT_0001140
PVIT_0001141	exosome complex exonuclease rrp6
PVIT_0001142
PVIT_0001143	exosome complex exonuclease rrp6
PVIT_0001144	Major Facilitator Superfamily (MFS)
PVIT_0001145
PVIT_0001146
PVIT_0001147	peroxisomal multifunctional
PVIT_0001148	ubiquitin-conjugating enzyme catalytic (UBCc) domain
PVIT_0001149	Uncharacterized conserved contains WD40 repeats
PVIT_0001150	hypothetical protein PHYSODRAFT_349450
PVIT_0001151	caltractin
PVIT_0001152	Meckel syndrome type 1
PVIT_0001153	hypothetical protein PHALS_10390
PVIT_0001154	conserved hypothetical protein
PVIT_0001155	hypothetical protein PHYSODRAFT_349450
PVIT_0001156	caltractin
PVIT_0001157	Meckel syndrome type 1
PVIT_0001158	hypothetical protein PHALS_10390
PVIT_0001159	conserved hypothetical protein
PVIT_0001160	Uncharacterized conserved contains BSD domain
PVIT_0001161	ctp synthase
PVIT_0001162	Zinc finger CONSTANS-LIKE 4
PVIT_0001163	aspartyl protease family
PVIT_0001164	Beta-secretase 2
PVIT_0001165	ankyrin repeat domain-containing 50-like
PVIT_0001166	SPX domain-containing 1
PVIT_0001167	Vesicle-associated membrane synaptobrevin-binding
PVIT_0001168	Large Conductance Mechanosensitive Ion Channel ( ) Family
PVIT_0001169	28 kDa ribonucleo
PVIT_0001170	G patch domain-containing 1
PVIT_0001171	G patch domain-containing 1
PVIT_0001172	hypothetical protein PHALS_08638
PVIT_0001173	ubiquitin carboxyl-terminal hydrolase 47-like isoform x1
PVIT_0001174	kinesin family member 4 isoform 2 putati
PVIT_0001175	ubiquitin family
PVIT_0001176	rna helicase
PVIT_0001177	RNA helicase
PVIT_0001178	agc mast mast kinase
PVIT_0001179	efg1p_yarli ame: full=rrna-processing efg1
PVIT_0001180	hypothetical protein PHYSODRAFT_474772
PVIT_0001181	hypothetical protein F442_19084
PVIT_0001182	RING finger
PVIT_0001183	WW domain
PVIT_0001184	WW domain
PVIT_0001185	Armadillo-type fold
PVIT_0001186	sss sodium solute transporter superfamily
PVIT_0001187	N-acetylaspartate synthetase
PVIT_0001188	Uncharacterized conserved
PVIT_0001189	ankyrin repeat-containing
PVIT_0001190	mitochondrial pyruvate dehydrogenase kinase
PVIT_0001191
PVIT_0001192	hypothetical protein PHALS_12120
PVIT_0001193	vesicle-associated 1-3-like
PVIT_0001194	transmembrane 231-like
PVIT_0001195	AlNc14C200G8655
PVIT_0001196	hypothetical protein PHALS_14333
PVIT_0001197	Endonuclease exonuclease phosphatase
PVIT_0001199	Motile sperm domain-containing 2
PVIT_0001200	Uncharacterized conserved
PVIT_0001201	hypothetical protein F443_19290
PVIT_0001202	BRCT domain
PVIT_0001203	tubulin polyglutamylase complex subunit 2 isoform X1
PVIT_0001204	peroxin 19-1
PVIT_0001205	Motile sperm domain-containing 2
PVIT_0001206	STAR and related lipid-binding s
PVIT_0001207	serine hydrolase (FSH1)
PVIT_0001208	animal inward rectifier k channel (irk-c) family
PVIT_0001209	animal inward rectifier k channel (irk-c) family
PVIT_0001210	Uncharacterized conserved
PVIT_0001211	ATP-dependent protease subunit
PVIT_0001212	cAMP-dependent kinase regulatory subunit
PVIT_0001213	coiled-coil domain-containing 124-like
PVIT_0001214	conserved hypothetical protein
PVIT_0001215	hypothetical protein PHYSODRAFT_349422
PVIT_0001216	phosphatase 1 regulatory subunit 16A-like
PVIT_0001217	cytochrome c oxidase subunit VIa
PVIT_0001218	probable atp-dependent rna helicase ddx59
PVIT_0001219	hypothetical protein F443_19347
PVIT_0001220	peptidyl-trna hydrolase
PVIT_0001221	hypothetical protein L915_18791
PVIT_0001222	60S ribosomal L23a
PVIT_0001223	striatin-3 family
PVIT_0001224	Vacuolar sorting-associated
PVIT_0001225	ATP-binding Cassette (ABC) Superfamily
PVIT_0001226	Armadillo-type fold
PVIT_0001227
PVIT_0001228	serine protease family
PVIT_0001229	serine protease family
PVIT_0001230
PVIT_0001231	serine protease family
PVIT_0001232	serine protease family
PVIT_0001233	oligopeptidase A
PVIT_0001234	SPRY domain-containing s
PVIT_0001236	mRNA-binding Encore
PVIT_0001237	hypothetical protein L917_18531
PVIT_0001238	conserved hypothetical protein
PVIT_0001239	brefeldin a-inhibited guanine nucleotide-exchange
PVIT_0001240	Casein kinase beta subunit
PVIT_0001241	hypothetical protein PPTG_05503
PVIT_0001242	casein kinase II subunit beta
PVIT_0001243	hypothetical protein F444_19384
PVIT_0001244	nad kinase
PVIT_0001245	E3 ubiquitin- ligase RNF8
PVIT_0001246	cullin 1
PVIT_0001247	U3 snoRNP-associated Utp7
PVIT_0001248	Ubiquitin carboxyl-terminal hydrolase isozyme L3
PVIT_0001249	tubulin polyglutamylase TTLL9
PVIT_0001250	hypothetical protein, partial
PVIT_0001251	inositol-3,4-bisphosphate 4-
PVIT_0001252	Heterochromatin-associated HP1 and related CHROMO domain s
PVIT_0001253	WD40 YVTN repeat-like-containing domain
PVIT_0001254	WW domain
PVIT_0001255	hypothetical protein PPTG_05488
PVIT_0001256	TGACG-sequence-specific DNA-binding TGA-1B
PVIT_0001257	glutaredoxin
PVIT_0001258	acetolactate large biosynthetic type
PVIT_0001259	hypothetical protein L917_18556
PVIT_0001260	Transmembrane 56-B
PVIT_0001261	U2 small nuclear ribonucleo A
PVIT_0001262	2,3-bisphosphoglycerate-dependent phosphoglycerate
PVIT_0001263	ribosomal rna small subunit methyltransferase b
PVIT_0001264	Mevalonate kinase
PVIT_0001265	pyruvate kinase
PVIT_0001266	ribonuclease Z
PVIT_0001267	structural maintenance of chromosomes
PVIT_0001268	Epsin- N-terminal
PVIT_0001269	recovery 3 isoform 3
PVIT_0001270	urease accessory D
PVIT_0001271	hypothetical protein PHALS_03644
PVIT_0001272	agc akt kinase
PVIT_0001273	Proliferation-associated nucleolar (NOL1)
PVIT_0001275	cysteine dioxygenase
PVIT_0001276	cAMP-specific 3
PVIT_0001277	dnaJ homolog subfamily B member 2 isoform X1
PVIT_0001278	inactive purple acid phosphatase 9
PVIT_0001279	multiple inositol polyphosphate
PVIT_0001280	Voltage-gated Ion Channel (VIC) Superfamily
PVIT_0001281	hypothetical protein PHALS_06002
PVIT_0001282	WD40 YVTN repeat-like-containing domain
PVIT_0001283	RNA polymerase II C-terminal domain-binding contains RPR and RRM domains
PVIT_0001284	abnormal spindle-like microcephaly-associated
PVIT_0001285	fructose-bisphosphate class ii
PVIT_0001286	dynein assembly factor axonemal
PVIT_0001287	multiple inositol polyphosphate phosphatase
PVIT_0001288	hypothetical protein PHALS_11941
PVIT_0001289	Nucleolar pre-ribosomal-associated N-terminal
PVIT_0001290	Grap2 cyclin-D-interacting
PVIT_0001291	e3 ubiquitin ligase
PVIT_0001292	dynein 18 kDa light chain
PVIT_0001293	Uncharacterized conserved
PVIT_0001294	hypothetical protein PHYSODRAFT_472228
PVIT_0001295	cell division cycle 20 cofactor-APC complex
PVIT_0001296	Leucine-rich repeat and IQ domain-containing 3
PVIT_0001297	Leucine-rich repeat and IQ domain-containing 3
PVIT_0001298	23s rrna methyltransferase
PVIT_0001299	Myosin-J heavy chain
PVIT_0001302	DNA polymerase sigma
PVIT_0001303	Pleckstrin homology-like domain
PVIT_0001304	conserved hypothetical protein
PVIT_0001305	Uncharacterized conserved
PVIT_0001306	Lysine-specific demethylase 8
PVIT_0001307	DNA mismatch repair msh-2
PVIT_0001308	U3 small nucleolar RNA-associated
PVIT_0001309	Abnormal spindle microcephaly-associated
PVIT_0001310	cell division cycle 16
PVIT_0001311	hypothetical protein PHALS_08211
PVIT_0001312	ER membrane complex subunit 4
PVIT_0001313	Inositol-polyphosphate 4-phosphatase
PVIT_0001314	phosphatidylinositol 3,4,5-trisphosphate 3-phosphatase and dual-specificity phosphatase PTEN
PVIT_0001315	PROTEIN R09H10.6
PVIT_0001316	ATP-dependent RNA helicase
PVIT_0001317
PVIT_0001318	Sulfate Permease ( ) Family
PVIT_0001319	hypothetical protein PHALS_05044
PVIT_0001320	Sulfate Permease ( ) Family
PVIT_0001321	Ankyrin repeat-containing
PVIT_0001322	peptidase c13 family
PVIT_0001323	ras-like GTP-binding
PVIT_0001324	Transmembrane prolyl 4-hydroxylase
PVIT_0001325	CDP-alcohol phosphatidyltransferase class-I family 2
PVIT_0001326	ubiquitin-1-specific protease
PVIT_0001327	WD repeat-containing srw1
PVIT_0001328	DEAD DEAH box RNA
PVIT_0001329	conserved hypothetical protein
PVIT_0001330	hypothetical protein L915_18974
PVIT_0001332	Uncharacterised family UPF0592
PVIT_0001333	hypothetical protein PPTG_21723
PVIT_0001334
PVIT_0001335	hypothetical protein PHYSODRAFT_491856
PVIT_0001336	conserved hypothetical protein
PVIT_0001337	Cell differentiation RCD1
PVIT_0001338	acy1-like metalloprotease
PVIT_0001339	3,2-trans-enoyl- mitochondrial precursor
PVIT_0001340	aspartate-semialdehyde dehydrogenase
PVIT_0001341	phosphatase 1 regulatory subunit 42
PVIT_0001342	dead deah box rna
PVIT_0001343	L-allo-threonine aldolase
PVIT_0001344
PVIT_0001345	4-hydroxybenzoate polyprenyl transferase
PVIT_0001346	WRKY transcription factor 19
PVIT_0001347	Chromo domain shadow
PVIT_0001348	WRKY transcription factor 19
PVIT_0001349	ADP-ribosylation factor GTPase-activating
PVIT_0001350	conserved hypothetical protein
PVIT_0001351
PVIT_0001352	hypothetical protein PHYSODRAFT_416121, partial
PVIT_0001353	Phospholipase D
PVIT_0001354	hypothetical protein PHYSODRAFT_416121, partial
PVIT_0001359	Sulfite reductase hemo beta-component
PVIT_0001360
PVIT_0001361	DNA RNA-binding KIN17
PVIT_0001362	hypothetical protein F442_15106
PVIT_0001363	IQ EF-hand binding site
PVIT_0001364	dead deah box rna helicase
PVIT_0001365	4-coumarate-- ligase 3
PVIT_0001366	conserved hypothetical protein
PVIT_0001367	ubiquitin conjugation factor
PVIT_0001368	family atpase
PVIT_0001369	Fibrous sheath-interacting 1
PVIT_0001370	neutral zinc metallopeptidase
PVIT_0001371	retrotransposon nucleocapsid
PVIT_0001372	h aca ribonucleo complex subunit 1
PVIT_0001373	seleno O
PVIT_0001378	arf-gap with ank repeat and ph domain-containing 9
PVIT_0001380	conserved hypothetical protein
PVIT_0001381	gdp-l-galactose phosphorylase 1-like
PVIT_0001382	Sirtuin catalytic core small domain
PVIT_0001383	secreted effector peptide
PVIT_0001384	metalloprotease family
PVIT_0001385	hypothetical protein PPTG_13722
PVIT_0001386	gtpase-activating gyp1-like
PVIT_0001387	hypothetical protein PPTG_13722
PVIT_0001388	hypothetical protein PPTG_13722
PVIT_0001389	Transcriptional repressor EZH1
PVIT_0001393	4-coumarate-- ligase 2
PVIT_0001394	4-coumarate-- ligase 2
PVIT_0001395	4-coumarate-- ligase 2
PVIT_0001396	berberine
PVIT_0001398	CRN domain-containing -containing
PVIT_0001399	palmitoyltransferase ZDHHC15-like isoform X2
PVIT_0001400	phosphomutase PMU1
PVIT_0001401	effector candidate
PVIT_0001402	metal ion transporter
PVIT_0001403	hypothetical protein L915_14717
PVIT_0001404	ribosomal n-acetylase
PVIT_0001405	hypothetical protein PHALS_12256
PVIT_0001406	Crinkler (CRN) family
PVIT_0001407	Phosphoglycerate kinase
PVIT_0001408	chaperone
PVIT_0001409	endonuclease v
PVIT_0001410	Estradiol 17-beta-dehydrogenase 12-B
PVIT_0001411	Bardet-Biedl syndrome 4
PVIT_0001412	Golgin subfamily A member 7 ERF4
PVIT_0001413	hypothetical protein PHALS_14333
PVIT_0001414	pollike
PVIT_0001415	FAR1-RELATED SEQUENCE 5-like
PVIT_0001421	hypothetical protein PPTG_15904
PVIT_0001422	Chromatin assembly factor 1 subunit B
PVIT_0001423	Crinkler (CRN) family
PVIT_0001424	hypothetical protein PPTG_15946
PVIT_0001425	3 -5 exonuclease
PVIT_0001426	STE STE11 kinase
PVIT_0001427	ketol-acid reductoisomerase
PVIT_0001430	Transmembrane emp24 domain-containing B
PVIT_0001431	hypothetical protein PPTG_15904
PVIT_0001432	Chromatin assembly factor 1 subunit B
PVIT_0001433	Crinkler (CRN) family
PVIT_0001434	hypothetical protein PPTG_15904
PVIT_0001435	hypothetical protein PHALS_04929
PVIT_0001436	acidic repeat-containing -like
PVIT_0001437	Pleckstrin homology-like domain
PVIT_0001438	choline dehydrogenase
PVIT_0001439	hypothetical protein PPTG_15934
PVIT_0001440	valyl-tRNA synthetase
PVIT_0001441	Uncharacterized membrane efflux pump
PVIT_0001442	hypothetical protein PHALS_06498
PVIT_0001443
PVIT_0001444	Transmembrane emp24 domain-containing B
PVIT_0001445	hypothetical protein PPTG_15904
PVIT_0001446	Chromatin assembly factor 1 subunit B
PVIT_0001448	Crinkler (CRN) family
PVIT_0001449	Crinkler (CRN) family
PVIT_0001450	Chromatin assembly factor 1 subunit B
PVIT_0001451	Crinkler (CRN) family
PVIT_0001452	Chromatin assembly factor 1 subunit B
PVIT_0001454	Chromatin assembly factor 1 subunit B
PVIT_0001455	hypothetical protein PPTG_15904
PVIT_0001456	Transmembrane emp24 domain-containing B
PVIT_0001463	choline Carnitine Oacyltransferase
PVIT_0001464	choline Carnitine Oacyltransferase
PVIT_0001465	Endonuclease exonuclease phosphatase
PVIT_0001469	Signaling SWIFT and related BRCT domain s
PVIT_0001472	condensin complex subunit
PVIT_0001473	condensin complex subunit
PVIT_0001474	RING zinc finger
PVIT_0001475	nek kinase
PVIT_0001476	Major Facilitator Superfamily (MFS)
PVIT_0001478	Cell 5A endo-1
PVIT_0001479	kinesin family member 3
PVIT_0001480	Mitochondrial-processing peptidase subunit beta
PVIT_0001481	Neutral ceramidase
PVIT_0001482	adenine phosphoribosyltransferase
PVIT_0001483	Uncharacterized conserved
PVIT_0001484	Zn-ribbon-containing implicated in mitosis
PVIT_0001485	ribonuclease H2 subunit C
PVIT_0001486	ATP-dependent RNA helicase DHX57
PVIT_0001487	26s protease regulatory subunit 10b
PVIT_0001488	amino acid permease
PVIT_0001489	atp-dependent rna helicase dbp9
PVIT_0001490	WRKY transcription factor 19
PVIT_0001491
PVIT_0001493	poly
PVIT_0001494	Ceramide synthase 4
PVIT_0001495	anion transporter 2
PVIT_0001496	Pentatricopeptide repeat-containing
PVIT_0001497	DNA repair and recombination RAD54
PVIT_0001498	RNA polymerase II-associated 3
PVIT_0001499	tryptophan alpha subunit
PVIT_0001500	ATP-binding Cassette (ABC) Superfamily
PVIT_0001501	Uncharacterized conserved contains IPT TIG domain
PVIT_0001502	copper ion binding
PVIT_0001503	calmodulin-binding transcription
PVIT_0001504	glucan 1,3-beta-
PVIT_0001505	Cation Diffusion Facilitator (CDF) Family
PVIT_0001506	PREDICTED: hypothetical protein
PVIT_0001507	Cathepsin Z
PVIT_0001508	#ERROR!
PVIT_0001509	Coiled-coil domain-containing 12
PVIT_0001510	cyclin h-1
PVIT_0001511	TKL kinase
PVIT_0001512
PVIT_0001513	Crinkler (CRN) family
PVIT_0001514	Nuclear pore complex Nup93
PVIT_0001515	hypothetical protein L915_07768
PVIT_0001516	DNA polymerase family X lyase domain
PVIT_0001517	DNA polymerase family X lyase domain
PVIT_0001518	EF-hand domain pair
PVIT_0001519	ABC transporter G family member 31
PVIT_0001520	T-complex 1 subunit eta
PVIT_0001521	hypothetical protein L917_07589
PVIT_0001522	cmgc mapk kinase
PVIT_0001523	Uncharacterized conserved
PVIT_0001524	hypothetical protein PHALS_06357
PVIT_0001525	hypothetical protein L915_07780
PVIT_0001526	hypothetical protein L915_07780
PVIT_0001527	mitochondrial chaperone BCS1-B
PVIT_0001531
PVIT_0001532	phospholipase D
PVIT_0001533	hypothetical protein PHALS_06543
PVIT_0001534	transcription termination factor 2-like
PVIT_0001535	cyclin-A2-3 isoform X1
PVIT_0001536	Kynurenine formamidase
PVIT_0001537	actin related 2 3 complex
PVIT_0001538	hypothetical protein PHALS_11501
PVIT_0001539	m7 diphosphatase
PVIT_0001540	uv-stimulated scaffold a isoform x2
PVIT_0001541	hypothetical protein PHALS_03656
PVIT_0001546	phosphatidylinositol kinase
PVIT_0001547	N-acetylated-alpha-linked acidic dipeptidase
PVIT_0001548	ryanodine-inositol 1,4,5-triphosphate receptor Ca2 channel (RIR- ) family
PVIT_0001549	enoyl- hydratase
PVIT_0001550	Mitochondrial Carrier (MC) Family
PVIT_0001551	40S ribosomal S10
PVIT_0001552	Major Facilitator Superfamily (MFS)
PVIT_0001553	Potassium voltage-gated channel subfamily H member 2
PVIT_0001554	Zinc (Zn2)-Iron (Fe2) Permease (ZIP) Family
PVIT_0001555	major facilitator superfamily
PVIT_0001556	ubiquitin carboxyl-terminal
PVIT_0001557	Iron(III)-zinc(II) purple acid
PVIT_0001558	caib baif family
PVIT_0001559	carnitine dehydratase
PVIT_0001560	alpha-
PVIT_0001561	myosin heavy chain
PVIT_0001562	alpha-1,3 1,6-mannosyltransferase ALG2
PVIT_0001563	camk cdpk kinase
PVIT_0001564	camk cdpk kinase
PVIT_0001565	wd repeat-containing 61
PVIT_0001568	beta-ketoacyl-acyl-carrier- synthase II
PVIT_0001569	Transcription factor IIIB 90 kDa subunit
PVIT_0001570	phenylalanine-tRNA beta subunit
PVIT_0001571	Calmodulin 1
PVIT_0001572	hypothetical protein F444_07933
PVIT_0001573	Isopentenyl-diphosphate Delta-isomerase I
PVIT_0001574	mRNA-capping enzyme-like
PVIT_0001575	Extracellular SEL-1 and related s
PVIT_0001576	sodium-coupled neutral amino acid
PVIT_0001577	hypothetical protein PHALS_14333
PVIT_0001578	hypothetical protein PHALS_09958
PVIT_0001579	Transcriptional regulator
PVIT_0001580	hypothetical protein PPTG_10863
PVIT_0001581	CBS domain-containing mitochondrial-like
PVIT_0001582	hypothetical protein, variant 1
PVIT_0001583	interferon-induced gtp-binding mx
PVIT_0001584	hypothetical protein PHALS_08777
PVIT_0001585	WRKY transcription factor 19
PVIT_0001586	Exosome complex exonuclease RRP46
PVIT_0001587	tubulin alpha chain
PVIT_0001588	alkaline ceramidase
PVIT_0001589	Guanine nucleotide-binding 3
PVIT_0001590	sugar transporter family
PVIT_0001591	mercuric reductase
PVIT_0001592	unnamed protein product
PVIT_0001593	Autophagy-related 11
PVIT_0001594	Phosphatidylinositol 3
PVIT_0001596	nad-dependent epimerase dehydratase
PVIT_0001597	Autophagy-related 11
PVIT_0001598	hypothetical protein, variant 2
PVIT_0001599	hypothetical protein F444_02147, partial
PVIT_0001600	sodium hydrogen exchanger 3
PVIT_0001601	Phosphatidylinositol-4-phosphate-5-kinase (PI-PIPK-B)
PVIT_0001602	Mannose-binding lectin
PVIT_0001603	small mechanosensitive channel family
PVIT_0001604	Mechanosensitive ion channel
PVIT_0001605	Mannose-binding lectin
PVIT_0001606	Alpha-soluble NSF attachment
PVIT_0001607	O-linked N-acetylglucosamine transferase OGT
PVIT_0001608	COP9 signalosome complex subunit 1
PVIT_0001609	Pyruvate dehydrogenase kinase
PVIT_0001610	WRKY transcription factor 19
PVIT_0001611	WRKY transcription factor 19
PVIT_0001612	FOG: Transposon-encoded s with reverse integrase domains in various combinations
PVIT_0001613	WRKY transcription factor 19
PVIT_0001614	WRKY transcription factor 19
PVIT_0001615	Crinkler (CRN) family
PVIT_0001616	Mannose-binding lectin
PVIT_0001617	metallophosphoesterase 1
PVIT_0001618	YAP-binding Alf4 Glomulin
PVIT_0001619	YAP-binding Alf4 Glomulin
PVIT_0001620	hypothetical protein PHYSODRAFT_334130
PVIT_0001621	CWF19 2
PVIT_0001622	hypothetical protein PHYSODRAFT_561650
PVIT_0001623	haustorium-specific membrane
PVIT_0001624	mutatorlike transposase
PVIT_0001625	hypothetical protein, variant 4
PVIT_0001626	sphinganine-1-phosphate aldolase
PVIT_0001627	serine protease family
PVIT_0001628	ankyrin repeat-containing
PVIT_0001629	serine protease family
PVIT_0001630	Histidine phosphatase clade-1
PVIT_0001631	serine protease family
PVIT_0001632	Origin recognition complex subunit 2
PVIT_0001633	phosphatidylinositol kinase
PVIT_0001634	Beta-adaptin C-terminal subdomain
PVIT_0001635	PHD and RING finger domain-containing 1
PVIT_0001636	hypothetical protein PHALS_13448
PVIT_0001637	hypothetical protein PHALS_11676
PVIT_0001638	nuclear ribonuclease
PVIT_0001639	Major facilitator superfamily general substrate transporter
PVIT_0001640	serine protease family
PVIT_0001641	cathepsin cysteine protease family
PVIT_0001642	aspartyl protease family
PVIT_0001643	aspartyl protease family
PVIT_0001644	Eukaryotic translation initiation factor 3 subunit C
PVIT_0001645	hypothetical protein L916_07527
PVIT_0001646	flagellar basal body
PVIT_0001647	SBDS family rRNA metabolism
PVIT_0001648	ca2+-binding (ef-hand superfamily)
PVIT_0001649	CMGC SRPK kinase
PVIT_0001650	hypothetical protein PHALS_05382
PVIT_0001651	hypothetical protein F443_07743
PVIT_0001652	Adaptin ear-binding coat-associated 1
PVIT_0001653	bystin
PVIT_0001654	rho gdp-dissociation inhibitor
PVIT_0001655	3-deoxy-manno-octulosonate cytidylyltransferase
PVIT_0001656	Proton-dependent Oligopeptide Transporter (POT) Family
PVIT_0001657	F-box LRR-repeat 4
PVIT_0001658	Cdc4 and related F-box and WD-40 s
PVIT_0001659	Cdc4 and related F-box and WD-40 s
PVIT_0001660	hypothetical protein L915_07579
PVIT_0001661	Ribosome-assembly 3
PVIT_0001662	patatin like
PVIT_0001663	Spindle associated
PVIT_0001664	calcineurinlike phosphoesterase
PVIT_0001665	hypothetical protein F441_04301
PVIT_0001666	1-(5-phosphoribosyl)-5-amino-4-imidazole-carboxylate carboxylase
PVIT_0001667	CUG-BP- and ETR-3-like
PVIT_0001668	TPA: homeodomain-like transcription factor superfamily
PVIT_0001669	adenylyltransferase and sulfurtransferase
PVIT_0001670	NEK kinase
PVIT_0001671	hypothetical protein PHALS_01436
PVIT_0001672	odr-4 homolog
PVIT_0001673	hypothetical protein F443_04348
PVIT_0001674
PVIT_0001675	Alpha beta hydrolase domain-containing 17C
PVIT_0001676	Myotubularin
PVIT_0001677	trna (cytosine-5-)-methyltransferase
PVIT_0001678	trna (cytosine-5-)-methyltransferase
PVIT_0001679	hypothetical protein F443_04342
PVIT_0001680	40S ribosomal S6
PVIT_0001681	cytochrome c c1 heme
PVIT_0001682	phosphatase 2C 80
PVIT_0001683	DENN domain-containing 5A
PVIT_0001684	DENN domain-containing 5A
PVIT_0001685	DENN domain-containing 5A
PVIT_0001686	2-oxoisovalerate dehydrogenase subunit mitochondrial
PVIT_0001687	Xylulose kinase
PVIT_0001688	lipoamide acyltransferase component of branched-chain alpha-keto acid dehydrogenase
PVIT_0001689	RCC1 and BTB domain-containing
PVIT_0001690	serine threonine- phosphatase 2A catalytic subunit B
PVIT_0001691	Calcineurin B 9
PVIT_0001692	pyruvate dehydrogenase complex dihydrolipoamide acetyltransferase
PVIT_0001693	SMAD FHA domain
PVIT_0001694	hypothetical protein PHALS_04929
PVIT_0001695	phosphatidylinositol-4-phosphate 5 kinase
PVIT_0001696	Coatomer subunit zeta-1
PVIT_0001697	mc family transporter
PVIT_0001698	conserved hypothetical protein
PVIT_0001699	Uncharacterised family UPF0592
PVIT_0001700	hypothetical protein PPTG_08312
PVIT_0001701	camkk kinase
PVIT_0001702	hypothetical protein PHALS_09332
PVIT_0001703	protein
PVIT_0001704	pyridoxal biosynthesis lyase pdxS
PVIT_0001705	myosin light chain kinase
PVIT_0001706	tetratricopeptide repeat domain 27
PVIT_0001707	histone-lysine N-methyltransferase ASHH3-like
PVIT_0001708	hypothetical protein PPTG_08302
PVIT_0001709	conserved hypothetical protein
PVIT_0001710	Oxidation resistance 1
PVIT_0001711	wee kinase
PVIT_0001712	P-loop containing nucleoside triphosphate hydrolase
PVIT_0001713	Cyclic AMP receptor A
PVIT_0001714	hypothetical protein F443_04299
PVIT_0001715	P-type ATPase (P-ATPase) Superfamily
PVIT_0001716	peptidyl-prolyl cis-trans isomerase FKBP62-like isoform X1
PVIT_0001717	pumilio homolog 5 isoform X1
PVIT_0001718	amine oxidase
PVIT_0001719	phosphatase 2C
PVIT_0001720	1-phosphatidylinositol 3-phosphate 5-kinase FAB1
PVIT_0001721	acyl- -binding
PVIT_0001722	Fat-free family
PVIT_0001723	Drug Metabolite Transporter (DMT) Superfamily
PVIT_0001724	Armadillo-type fold
PVIT_0001725	cytochrome c peroxidase
PVIT_0001726	syntaxin 7
PVIT_0001727	Palmitoyl- thioesterase 1
PVIT_0001728	hypothetical protein PHALS_06927
PVIT_0001729	tubulin beta chain-like
PVIT_0001730	ubiquitin-conjugating enzyme E2-16 kDa
PVIT_0001731	Zinc TAZ-type
PVIT_0001732	Ras-related Rab-32
PVIT_0001733	Uncharacterized conserved contains DENN and RUN domains
PVIT_0001734	Gluconeogenesis factor
PVIT_0001735	atp-dependent rna helicase
PVIT_0001736	myb-like dna-binding
PVIT_0001737	phosphatidylinositol kinase
PVIT_0001738	ribosomal L22
PVIT_0001739	pectin lyase D
PVIT_0001740	hypothetical protein F443_04239
PVIT_0001741	CAMK kinase
PVIT_0001742	conserved hypothetical protein
PVIT_0001743	luminal-binding
PVIT_0001744	metallo-beta-lactamase family
PVIT_0001745	conserved oligomeric golgi complex subunit
PVIT_0001746	hypothetical protein PHALS_10477
PVIT_0001747	lysine N-methyltransferase
PVIT_0001748	zinc-binding region-containing
PVIT_0001749	Teneurin-1 and related extracellular matrix contain EGF-like repeats
PVIT_0001750	Mediator of RNA polymerase II transcription subunit 31
PVIT_0001752	Pre-mRNA-splicing factor CWC25
PVIT_0001753	ubiquitin-conjugating enzyme e2
PVIT_0001754	ELL-associated factor 2
PVIT_0001755	hypothetical protein PPTG_08231
PVIT_0001757	Mediator of RNA polymerase II transcription subunit 31
PVIT_0001758	Teneurin-1 and related extracellular matrix contain EGF-like repeats
PVIT_0001760	DNA-binding phosphatase 2C
PVIT_0001761	cell motility mediator
PVIT_0001762	oxoglutarate dehydrogenase (succinyl-transferring) e1 component
PVIT_0001763	vacuolar sorting-associated 16 homolog
PVIT_0001764	Cytochrome P450
PVIT_0001765	Isopenicillin N synthase-like
PVIT_0001766	nucleoredoxin and related s
PVIT_0001767	nucleoredoxin and related s
PVIT_0001768	myosin
PVIT_0001769	Sperm-associated antigen 6
PVIT_0001770	trna pseudouridine(38-40) synthase
PVIT_0001771	probable DNA primase large subunit
PVIT_0001772	Mitochondrial Tricarboxylate Carrier (MTC) Family
PVIT_0001773	Drug Metabolite Transporter (DMT) Superfamily
PVIT_0001774	Drug Metabolite Transporter (DMT) Superfamily
PVIT_0001775	uroporphyrinogen decarboxylase
PVIT_0001776	Microsomal glutathione S-transferase 3
PVIT_0001777
PVIT_0001778	Endonuclease III 1
PVIT_0001779	tyrosine- phosphatase
PVIT_0001781
PVIT_0001782	general transcription factor iih subunit 5
PVIT_0001783	imidazolonepropionase
PVIT_0001784	imidazolonepropionase
PVIT_0001785	formiminoglutamate deiminase
PVIT_0001786	formiminoglutamate deiminase
PVIT_0001787	c transferase
PVIT_0001788	phosphoribosylaminoimidazolecarboxamide formyltransferase imp cyclohydrolase
PVIT_0001789	phosphatidylserine synthase
PVIT_0001790	Phosphatidyl inositol kinase (PIK-B)
PVIT_0001791	elongator complex 1
PVIT_0001792	effector candidate
PVIT_0001793	hydroxyproline N-acetylglucosaminyltransferase
PVIT_0001794	c transferase
PVIT_0001795	formiminoglutamate deiminase
PVIT_0001796	imidazolonepropionase
PVIT_0001797	CMGC CDK
PVIT_0001798	TSA family
PVIT_0001799	nitric oxide dioxygenase
PVIT_0001800	ATP-binding Cassette (ABC) Superfamily
PVIT_0001801	ATP-binding Cassette (ABC) Superfamily
PVIT_0001802	effector candidate
PVIT_0001805	cysteine protease family
PVIT_0001806	Counting factor associated D
PVIT_0001807	UPF0434 Aave_2563-like isoform X2
PVIT_0001808	agc kinase
PVIT_0001809	26S protease regulatory subunit 8
PVIT_0001810	Lysosomal beta glucosidase
PVIT_0001811	IQ EF-hand binding
PVIT_0001812	WD repeat-containing 43
PVIT_0001813	WD40 repeat-containing
PVIT_0001814	Coiled-coil domain-containing 40
PVIT_0001815	chaperone
PVIT_0001816	antibiotic biosynthesis monooxygenase
PVIT_0001817	Phospholipase D A
PVIT_0001818	hypothetical protein PHALS_13783
PVIT_0001819	Myosin light chain kinase A
PVIT_0001820	phage integrase
PVIT_0001821	Echinoderm microtubule-associated 6
PVIT_0001822	Tubulin alpha chain
PVIT_0001823	P-loop containing nucleoside triphosphate hydrolase
PVIT_0001824
PVIT_0001825	H-or Na-translocating F-type
PVIT_0001826	Leucine--tRNA ligase
PVIT_0001827	Leucine--tRNA ligase
PVIT_0001828	hypothetical protein PHYSODRAFT_522040
PVIT_0001829	hypothetical protein PHALS_13783
PVIT_0001830	40S ribosomal S6
PVIT_0001831	Vacuolar sorting-associated 18
PVIT_0001832	hypothetical protein PHALS_05838
PVIT_0001833	4-aminobutyrate transaminase
PVIT_0001834	serine threonine kinase
PVIT_0001835	antibiotic biosynthesis monooxygenase
PVIT_0001836	rho gtpase activating 2
PVIT_0001837	flagellar basal body
PVIT_0001838	Pre-mRNA-splicing factor ini1
PVIT_0001839	Endonuclease exonuclease phosphatase
PVIT_0001840	beta-ketoacyl synthase
PVIT_0001841	Gamma-tubulin complex component 4
PVIT_0001842	proteasome subunit alpha type 7
PVIT_0001843	dolichyl-diphosphooligosaccharide- glycosyltransferase subunit
PVIT_0001844	40s ribosomal s29
PVIT_0001845	alpha subunit
PVIT_0001846	effector candidate
PVIT_0001847	periodic tryptophan
PVIT_0001848	WD40 repeat-containing SMU1
PVIT_0001849	tkl kinase
PVIT_0001850	Transcription factor of the Forkhead HNF3 family
PVIT_0001851
PVIT_0001852	Centromere kinetochore zw10
PVIT_0001853	magnesium and cobalt transporter
PVIT_0001854	effector candidate
PVIT_0001855	dna damage-inducible
PVIT_0001856	dnaJ homolog subfamily C member 17
PVIT_0001857	DASH complex subunit DAD1
PVIT_0001858	transmembrane emp24 domain-containing p24delta9-like
PVIT_0001859	hypothetical protein PPTG_08111
PVIT_0001860	mrna processing
PVIT_0001861	DNA-directed RNA polymerase I subunit
PVIT_0001862	Coiled-coil domain-containing
PVIT_0001863	deoxyhypusine synthase
PVIT_0001864	hypothetical protein PHALS_04424
PVIT_0001865	ribosomal RNA large subunit methyltransferase J
PVIT_0001866	hypothetical protein L917_03802
PVIT_0001867	vesicle transport V-SNARE amino-terminal
PVIT_0001868	Kinesin KIFC3
PVIT_0001869	Phox Bem1p
PVIT_0001870	Ubiquitin-associated translation elongation factor N- eukaryote
PVIT_0001871	Ubiquitin-associated translation elongation factor N- eukaryote
PVIT_0001872	hypothetical protein F443_04056
PVIT_0001873	carbonic anhydrase
PVIT_0001874	carbonic anhydrase
PVIT_0001875	Exocyst complex component 8
PVIT_0001876	Epidermal growth factor receptor substrate 15
PVIT_0001877	transcription factor
PVIT_0001878	Epidermal growth factor receptor substrate 15
PVIT_0001879	GTP-binding variant
PVIT_0001880	Carbonic anhydrase
PVIT_0001881	transcription initiation factor tfiid subunit 12
PVIT_0001882	histidine triad nucleotide-binding 3
PVIT_0001883	conserved hypothetical protein
PVIT_0001884	Tyrosyl-DNA phosphodiesterase 1
PVIT_0001885	Isoprenylcysteine alpha-carbonyl methylesterase ICME
PVIT_0001886	Isoprenylcysteine alpha-carbonyl methylesterase ICME
PVIT_0001887	serine protease family
PVIT_0001888	cytochrome oxidase assembly
PVIT_0001889	Mitochondrial Carrier (MC) Family
PVIT_0001890	hypothetical protein PHALS_10947
PVIT_0001891	plasma-membrane proton-efflux p-type atpase
PVIT_0001892	Sulfate Permease ( ) Family
PVIT_0001893	hypothetical protein F442_04004
PVIT_0001894	hypothetical protein PHALS_10952
PVIT_0001898
PVIT_0001900
PVIT_0001901	FOG: Transposon-encoded s with reverse integrase domains in various combinations
PVIT_0001902
PVIT_0001903
PVIT_0001905	hypothetical protein PHALS_01926
PVIT_0001906	hypothetical protein PHALS_01926
PVIT_0001907	Dicarboxylate amino acid:cation (Na or H) symporter (DAACS) family
PVIT_0001908	Dicarboxylate amino acid:cation (Na or H) symporter (DAACS) family
PVIT_0001909	cytosolic thioredoxin trx1
PVIT_0001910	unconventional myosin-viia
PVIT_0001911	NAD-dependent deacetylase SRT1-like isoform X1
PVIT_0001912	thioredoxin-like 1-chloroplastic-like
PVIT_0001913	2,4-dienoyl- reductase
PVIT_0001914	E3 ubiquitin- ligase UBR7
PVIT_0001915	Cell growth-regulating nucleolar
PVIT_0001916	hypothetical protein PPTG_08061
PVIT_0001917	Manganese-dependent ADP-ribose CDP-alcohol diphosphatase
PVIT_0001918	Sperm-tail PG-rich repeat
PVIT_0001919	Dynactin subunit 5
PVIT_0001920	hypothetical protein PPTG_08065
PVIT_0001921	brix domain containing 1
PVIT_0001922
PVIT_0001923	Acetyl-coenzyme A synthetase
PVIT_0001924	transcriptional regulator
PVIT_0001925	aspartyl protease family
PVIT_0001929	hypothetical protein PHALS_07167
PVIT_0001930	Histone-lysine N-methyltransferase
PVIT_0001931	cytochrome c oxidase assembly cox16
PVIT_0001932	n-acetylglucosamine-1-phosphotransferase subunits alpha
PVIT_0001933	hypothetical protein, variant
PVIT_0001934	acetate- ligase
PVIT_0001935	choline Carnitine Oacyltransferase
PVIT_0001936	AlNc14C176G8114
PVIT_0001937	mitochondrial-processing peptidase subunit
PVIT_0001938	Atypical PI3K PI4K kinase
PVIT_0001939	Folate-Biopterin Transporter (FBT) Family
PVIT_0001940	HEAT repeat-containing 1
PVIT_0001941	Hydroxymethylglutaryl- lyase
PVIT_0001942	DUF21 domain-containing
PVIT_0001943	Zinc (Zn2)-Iron (Fe2) Permease (ZIP) Family
PVIT_0001944	Iron zinc purple acid phosphatase
PVIT_0001945	hypothetical protein F442_03916
PVIT_0001946	Rieske domain-containing
PVIT_0001947	Carboxypeptidase B2
PVIT_0001948	gamma-
PVIT_0001949	Iron zinc purple acid phosphatase
PVIT_0001950	hypothetical protein PHALS_05005
PVIT_0001951	acyltransferase family
PVIT_0001952	prefoldin subunit 4
PVIT_0001953	CAMK kinase
PVIT_0001954	Leucine-rich repeat and guanylate kinase domain-containing
PVIT_0001955	WW domain-containing oxidoreductase
PVIT_0001956	v-type proton atpase subunit h-like
PVIT_0001957	flagellar adenylate kinase
PVIT_0001958	Golgi transport complex COD1
PVIT_0001959	Major Facilitator Superfamily (MFS)
PVIT_0001960	Necrosis inducing NPP1 type
PVIT_0001961	hypothetical protein AM587_10001003
PVIT_0001962	CRM1 C terminal Exportin 1
PVIT_0001963	ring zinc finger-containing
PVIT_0001964	hypothetical protein PHALS_08088
PVIT_0001965	peptidyl-prolyl cis-trans isomerase-like 3
PVIT_0001966	phosphatase 2C BIPP2C1
PVIT_0001967	DEAD DEAH box RNA
PVIT_0001968	WD repeat-containing 16
PVIT_0001969	RWD domain-containing 1
PVIT_0001970	conserved hypothetical protein
PVIT_0001971	WD domain-containing
PVIT_0001972	T-complex delta subunit
PVIT_0001973	KRI1 homolog
PVIT_0001974	1-phosphatidylinositol 3-phosphate 5-kinase fab1
PVIT_0001975	phosphatidylinositol-3,4,5-trisphosphate 5-
PVIT_0001976	hypothetical protein L914_20061
PVIT_0001977	Transcription initiation factor TFIID subunit 13
PVIT_0001978	4-aminobutyrate aminotransferase
PVIT_0001979	Endonuclease exonuclease phosphatase
PVIT_0001980	hypothetical protein L915_20275
PVIT_0001981	imidazoleglycerol phosphate cyclase subunit
PVIT_0001982	hypothetical protein, variant
PVIT_0001983	Mitochondrial Carrier (MC) Family
PVIT_0001984	ATP-binding Cassette (ABC) Superfamily
PVIT_0001985	phosphatase 2A regulatory subunit A and related s
PVIT_0001986	ELMO domain-containing B
PVIT_0001987	CLIP-associating protein
PVIT_0001988	cyclin-P3-1-like isoform X2
PVIT_0001989	4-mercaptohistidine N1- C-terminal domain
PVIT_0001990	CK1 CK1 CK1-D kinase
PVIT_0001991	hypothetical protein PPTG_18251
PVIT_0001992	Zinc finger 593
PVIT_0001993	Avr1b-1 avirulence
PVIT_0001994	hypothetical protein PHALS_04712
PVIT_0001995	choline Carnitine Oacyltransferase
PVIT_0001996	Endonuclease exonuclease phosphatase
PVIT_0001998	pollike protein putative
PVIT_0001999	hypothetical protein PHALS_09026
PVIT_0002152	hypothetical protein PHALS_05446
PVIT_0002153	choline Carnitine Oacyltransferase
PVIT_0002154	Endonuclease exonuclease phosphatase
PVIT_0002156	pollike protein putative
PVIT_0002157	hypothetical protein PHALS_09026
PVIT_0002158
PVIT_0002159	choline Carnitine Oacyltransferase
PVIT_0002160	Endonuclease exonuclease phosphatase
PVIT_0002162
PVIT_0002163
PVIT_0002164	choline Carnitine Oacyltransferase
PVIT_0002165
PVIT_0002167	hypothetical protein PHALS_06058
PVIT_0002168
PVIT_0002169	Uncharacterized conserved
PVIT_0002170	tRNA (adenine(58)-N(1))-methyltransferase catalytic subunit TRMT61A
PVIT_0002171	programmed cell death PDCD4
PVIT_0002172	Myosin light chain kinase-related
PVIT_0002173	Myosin light chain kinase-related
PVIT_0002174
PVIT_0002175	hypothetical protein H257_11460
PVIT_0002176
PVIT_0002177	tyrosine phosphatase type IVA 1
PVIT_0002178	hypothetical protein L915_20530
PVIT_0002179	unnamed protein product
PVIT_0002180	phosphatidylinositol-4-phosphate-5-kinase (PIPK-D1 GPCR-PIPK)
PVIT_0002181	pre-mrna-splicing factor atp-dependent rna helicase prp16
PVIT_0002182	dna excision repair ercc-6
PVIT_0002183	hypothetical protein PHYSODRAFT_534175
PVIT_0002184	10 kda chaperonin
PVIT_0002185	guanine deaminase
PVIT_0002186	ras-specific guanine nucleotide-releasing
PVIT_0002187	PHD finger
PVIT_0002188	leucine-rich repeat-containing 48 isoform X1
PVIT_0002189	chord family
PVIT_0002190	CLASP N-terminal domain
PVIT_0002191	Myosin class II heavy chain (ISS)
PVIT_0002192	animal inward rectifier K channel (IRK-C) family
PVIT_0002193
PVIT_0002194	Cytoplasmic dynein intermediate chain
PVIT_0002195	Deoxynucleoside triphosphate triphosphohydrolase SAMHD1
PVIT_0002196	Amino Acid Auxin Permease (AAAP) Family
PVIT_0002197	hypothetical protein PHYSODRAFT_299118
PVIT_0002198	Amino Acid Auxin Permease (AAAP) Family
PVIT_0002199	leucine-rich repeat-containing 49 isoform X1
PVIT_0002200	Uncharacterized protein APZ42_025640
PVIT_0002201	hypothetical protein PHYSODRAFT_457107, partial
PVIT_0002202	conserved hypothetical protein
PVIT_0002203	viral Atype inclusion
PVIT_0002204	P-type ATPase (P-ATPase) Superfamily
PVIT_0002205	1-aminocyclopropane-1-carboxylate deaminase
PVIT_0002206	elicitor-like transglutaminase M81
PVIT_0002207	TKL kinase
PVIT_0002208	WD40 YVTN repeat-like-containing domain
PVIT_0002209	two pore calcium channel 2
PVIT_0002210	phox domain-containing
PVIT_0002211	hypothetical protein F442_16165
PVIT_0002212	nacht and ankyrin domain
PVIT_0002213	urease accessory F isoform X2
PVIT_0002214	avirulence-associated
PVIT_0002215	hypothetical protein PPTG_16332
PVIT_0002216	syp61_arath ame: full=syntaxin-61 short= 61 ame: full=osmotic stress-sensitive mutant 1
PVIT_0002217	hypothetical protein PHALS_11434
PVIT_0002218	S-M checkpoint control CID1 and related nucleotidyltransferases
PVIT_0002219	tryptophan biosynthesis TRP1
PVIT_0002220	hypothetical protein PHALS_10983
PVIT_0002222	retrotransposon ty1-copia subclass
PVIT_0002224	ABC transporter G family member 31
PVIT_0002225	kinetochore nuf2
PVIT_0002226
PVIT_0002227	di-trans,poly-cis-decaprenylcistransferase
PVIT_0002228	tRNA (guanine-N(7)-)-methyltransferase
PVIT_0002229	di-trans,poly-cis-decaprenylcistransferase
PVIT_0002230	transcriptional adapter 2-
PVIT_0002297	Spindle associated
PVIT_0002298	Vacuolar sorting-associated 27
PVIT_0002299	Vacuolar sorting-associated 27
PVIT_0002300	pantothenate kinase
PVIT_0002301	Spindle associated
PVIT_0002302	Spindle associated
PVIT_0002303	Spindle associated
PVIT_0002304	hypothetical protein PHALS_01626
PVIT_0002305	Cyclin-dependent kinase E-1
PVIT_0002306	hypothetical protein
PVIT_0002307	fibroin heavy chain isoform X10
PVIT_0002308	GAS (Growth-arrest-specific ) and related s
PVIT_0002309	myotubularin
PVIT_0002310	hypothetical protein F443_12486
PVIT_0002311	hypothetical protein F443_12487
PVIT_0002312	myosin 29
PVIT_0002313	EGF domain-containig
PVIT_0002314	C2 domain
PVIT_0002315	endomembrane 70
PVIT_0002316	hypothetical protein PHALS_07716
PVIT_0002317	ankyrin repeat
PVIT_0002318	irf-2-binding celtix-1
PVIT_0002319	n-terminal acetyltransferase complex ard1 subunit
PVIT_0002320	IQ EF-hand binding site
PVIT_0002321	C2 domain
PVIT_0002322	coiled-coil domain-containing 84-like isoform X2
PVIT_0002324	Guanine nucleotide-binding
PVIT_0002325	U2 snRNP component IST3
PVIT_0002326	Trifunctional nucleotide phosphoesterase
PVIT_0002327	zinc finger family
PVIT_0002328	Histone acetyltransferase
PVIT_0002329
PVIT_0002330	callose synthase 5
PVIT_0002331	60S ribosomal L31
PVIT_0002332	60S ribosomal L31
PVIT_0002333	ras-specific guanine nucleotide-releasing
PVIT_0002334	60S ribosomal L31
PVIT_0002335	hypothetical protein AXG93_2834s1020
PVIT_0002336
PVIT_0002337	hypothetical protein PHYSODRAFT_347828
PVIT_0002338
PVIT_0002339	Mannose-binding lectin
PVIT_0002340	C2 domain
PVIT_0002341	C2 domain
PVIT_0002342	40S ribosomal S19-1
PVIT_0002343	dimerisation motif
PVIT_0002344	myosin
PVIT_0002346	poly
PVIT_0002349	Mannose-binding lectin
PVIT_0002350	Mannose-binding lectin
PVIT_0002353	FOG: Transposon-encoded s with reverse integrase domains in various combinations
PVIT_0002356	Mannose-binding lectin
PVIT_0002357	poly
PVIT_0002358	Mannose-binding lectin
PVIT_0002359	Chromo domain shadow
PVIT_0002361	Mannose-binding lectin
PVIT_0002365	Mannose-binding lectin
PVIT_0002368	Mannose-binding lectin
PVIT_0002376	poly
PVIT_0002382	poly
PVIT_0002385	Mannose-binding lectin
PVIT_0002387	hypothetical protein PHYSODRAFT_434001, partial
PVIT_0002390	Mannose-binding lectin
PVIT_0002394	polyprotein
PVIT_0002398	Mannose-binding lectin
PVIT_0002399
PVIT_0002412	Mannose-binding lectin
PVIT_0002415	Ankyrin repeat
PVIT_0002416	Ankyrin repeat
PVIT_0002417	Elicitin ELL1
PVIT_0002418	Lysosomal Cystine Transporter (LCT) Family
PVIT_0002419	hypothetical protein F443_16772
PVIT_0002420	hypothetical protein F443_16772
PVIT_0002421
PVIT_0002422
PVIT_0002423	hypothetical protein F443_16772
PVIT_0002428	camk camkl kinase
PVIT_0002429	outer envelope pore 16-chloroplastic mitochondrial-like
PVIT_0002430	Teneurin-1 and related extracellular matrix contain EGF-like repeats
PVIT_0002431	Guanylyl cyclase inhibitory
PVIT_0002432	hypothetical protein PHALS_03777
PVIT_0002433	Guanylyl cyclase inhibitory
PVIT_0002435	Crinkler (CRN) family
PVIT_0002436
PVIT_0002437	Transmembrane 65
PVIT_0002438	transmembrane 65-like
PVIT_0002439	inactive serine threonine- kinase lvsG
PVIT_0002440	hypothetical protein AM587_10007833
PVIT_0002441	p300 cbp acetyl-transferase
PVIT_0002442	Armadillo-type fold
PVIT_0002443	molybdenum cofactor biosynthesis C
PVIT_0002444	mRNA cleavage and polyadenylation factor I II subunit Pcf11
PVIT_0002445	Mannose-binding lectin
PVIT_0002447	Mannose-binding lectin
PVIT_0002448	hypothetical protein PHALS_01926
PVIT_0002451	Mannose-binding lectin
PVIT_0002456	hypothetical protein PPTG_03615
PVIT_0002460
PVIT_0002461	N-alpha-acetyltransferase 40
PVIT_0002462	n-alpha-acetyltransferase 40
PVIT_0002463	Mannose-binding lectin
PVIT_0002464	hypothetical protein PHALS_03656
PVIT_0002465
PVIT_0002466	Mannose-binding lectin
PVIT_0002467	Mannose-binding lectin
PVIT_0002468	LMBR1-like membrane
PVIT_0002469
PVIT_0002470	Tubulin alpha-1C chain
PVIT_0002471	tubulin alpha chain
PVIT_0002472	Mannose-binding lectin
PVIT_0002473	Mannose-binding lectin
PVIT_0002474	Mannose-binding lectin
PVIT_0002475	Mannose-binding lectin
PVIT_0002476	Mannose-binding lectin
PVIT_0002480	Mannose-binding lectin
PVIT_0002481	Mannose-binding lectin
PVIT_0002485	hypothetical protein L914_16047
PVIT_0002486	Mannose-binding lectin
PVIT_0002495	Mannose-binding lectin
PVIT_0002497	poly
PVIT_0002499	hypothetical protein L914_16047
PVIT_0002500	secreted effector peptide
PVIT_0002501
PVIT_0002502
PVIT_0002503
PVIT_0002504	endonucleasereverse transcriptase
PVIT_0002505	secreted effector peptide
PVIT_0002506	Pc21g00130 putative
PVIT_0002507	secreted effector peptide
PVIT_0002508	secreted effector peptide
PVIT_0002509
PVIT_0002510	secreted effector peptide
PVIT_0002511	secreted effector peptide
PVIT_0002515	secreted effector peptide
PVIT_0002516	secreted effector peptide
PVIT_0002517
PVIT_0002518	endonucleasereverse transcriptase
PVIT_0002520	secreted effector peptide
PVIT_0002521
PVIT_0002523	secreted effector peptide
PVIT_0002524	secreted effector peptide
PVIT_0002525	hypothetical protein PHALS_03656
PVIT_0002527	hypothetical protein PHALS_03656
PVIT_0002528	WRKY transcription factor 19
PVIT_0002529	formin-homology 2 domain-containing
PVIT_0002530	conserved hypothetical protein
PVIT_0002531	hypothetical protein PHALS_08321
PVIT_0002532	Ubiquitin-associated translation elongation factor N- eukaryote
PVIT_0002533	Ubiquitin-associated translation elongation factor N- eukaryote
PVIT_0002534	hypothetical protein PHALS_08321
PVIT_0002535	hypothetical protein PHALS_08322
PVIT_0002536	P-loop containing nucleoside triphosphate hydrolase
PVIT_0002537	H-or Na-translocating F-type
PVIT_0002538
PVIT_0002539	hypothetical protein PHYSODRAFT_258942
PVIT_0002540	hypothetical protein PHALS_03481
PVIT_0002541	E3 ubiquitin- ligase UPL6
PVIT_0002542	hypothetical protein L915_12337
PVIT_0002543	hypothetical protein PHALS_03656
PVIT_0002544	secreted effector peptide
PVIT_0002545	poly
PVIT_0002549	Armadillo-type fold
PVIT_0002550	heat shock
PVIT_0002551	dp-e2f 3
PVIT_0002552	mitochondrial precursor
PVIT_0002553	ran binding 7
PVIT_0002554	pyruvate carboxylase
PVIT_0002555	Unconventional myosin-
PVIT_0002556	formin-homology 2 domain-containing
PVIT_0002557	serine protease family
PVIT_0002558	WW domain
PVIT_0002559	mps1 binder
PVIT_0002560	hypothetical protein F443_13987
PVIT_0002561	hypothetical protein PHALS_12901
PVIT_0002562	dethiobiotin synthase
PVIT_0002566	Eukaryotic translation initiation factor 2A
PVIT_0002567	hypothetical protein PHALS_12898
PVIT_0002568	hypothetical protein PHALS_12897
PVIT_0002569	chromosome transmission fidelity 8 homolog
PVIT_0002570	acyl- synthetase family member mitochondrial
PVIT_0002571	hect e3 ubiquitin
PVIT_0002572	Callose synthase 5
PVIT_0002573	serine mitochondrial
PVIT_0002574	Rapid response to glucose
PVIT_0002575	GRB2-associated-binding 2
PVIT_0002576	formin-homology 2 domain-containing
PVIT_0002577	conserved hypothetical protein
PVIT_0002578	nitrogen permease regulator 3 isoform X2
PVIT_0002579	hypothetical protein F443_13925
PVIT_0002580
PVIT_0002581	Inositol oxygenase
PVIT_0002582	eukaryotic translation initiation factor 3
PVIT_0002583	hypothetical protein PHALS_12952
PVIT_0002584	HAD-like domain
PVIT_0002585	TKL kinase
PVIT_0002586	glyoxylate hydroxypyruvate reductase
PVIT_0002587	stromal membrane-associated 1
PVIT_0002588	hypothetical protein PHALS_09291
PVIT_0002589	hypothetical protein L917_13274
PVIT_0002590	ubiquinone menaquinone biosynthesis methyltransferase
PVIT_0002591	serine protease family
PVIT_0002592	serine protease family
PVIT_0002593	serine protease family
PVIT_0002594	serine protease family
PVIT_0002597	serine protease family
PVIT_0002598	serine protease family
PVIT_0002601	serine protease family
PVIT_0002605	serine protease family
PVIT_0002606	serine protease family
PVIT_0002607	serine protease family
PVIT_0002608	serine protease family
PVIT_0002614	serine protease family
PVIT_0002617	retrotransposon ty1-copia subclass
PVIT_0002624	serine protease family
PVIT_0002625	beta-catenin 1
PVIT_0002626	Ubiquitin carboxyl-terminal hydrolase
PVIT_0002627	sodium phosphate symporter
PVIT_0002628	Uncharacterized conserved
PVIT_0002629	hypothetical protein PHALS_00579
PVIT_0002630	hypothetical protein F442_13749
PVIT_0002631	tRNA pseudouridine(55) synthase
PVIT_0002632	U3 small nucleolar ribonucleo IMP3
PVIT_0002633	Manganese-dependent ADP-ribose CDP-alcohol diphosphatase
PVIT_0002634	dihydroxyacetone kinase
PVIT_0002635	hypothetical protein PHALS_00574
PVIT_0002636	60s ribosomal
PVIT_0002637	CAMK kinase
PVIT_0002638	myosin
PVIT_0002639	nuclear pore complex nup205
PVIT_0002640	Insulin-like growth factor binding N-terminal
PVIT_0002641	Vesicle transport USE1
PVIT_0002642	WD40 YVTN repeat-like-containing domain
PVIT_0002643	flagellar radial spoke
PVIT_0002644	Zinc 2-type
PVIT_0002645	camk camk1 kinase
PVIT_0002646	lysine-tRNA ligase
[truncated: 13,961 more rows]
