# Supplementary material for: Unravelling molecular mechanisms involved in resistance priming against downy mildew (Plasmopara viticola) in grapevine (Vitis vinifera L.)
Source: Sci Rep. 2023 Sep 6;13:14664. doi: 10.1038/s41598-023-41981-x (PMC10482922; doi:10.1038/s41598-023-41981-x)
Supplement: Supplementary file 4 — Supplementary Table 3. [file 41598_2023_41981_MOESM4_ESM.xlsx]

## Sheet: MM_0.8
Gene	Annotation			Module	Module correlation to pathogen presence
PVIT_0000246	cysteine protease			brown	positive
PVIT_0000317	Metal transporter CNNM4			brown	positive
PVIT_0000414	glutathione S-			brown	positive
PVIT_0000589	autophagy 8			brown	positive
PVIT_0000597	ras-like gtp-binding ypt1			brown	positive
PVIT_0000626	glycoside hydrolase			brown	positive
PVIT_0000637	malate synthase A			brown	positive
PVIT_0000741	atp-dependent rna helicase uap56			brown	positive
PVIT_0000765	hypothetical protein, partial			brown	positive
PVIT_0000871	histone h1			brown	positive
PVIT_0000956	papain family cysteine protease			brown	positive
PVIT_0001073	hypothetical protein PPTG_05274			brown	positive
PVIT_0001242	casein kinase II subunit beta			brown	positive
PVIT_0001438	choline dehydrogenase			brown	positive
PVIT_0001475	nek kinase			brown	positive
PVIT_0001490	WRKY transcription factor 19			brown	positive
PVIT_0001588	alkaline ceramidase			brown	positive
PVIT_0001633	phosphatidylinositol kinase			brown	positive
PVIT_0001743	luminal-binding			brown	positive
PVIT_0002227	di-trans,poly-cis-decaprenylcistransferase			brown	positive
PVIT_0002330	callose synthase 5			brown	positive
PVIT_0002550	heat shock			brown	positive
PVIT_0002572	Callose synthase 5			brown	positive
PVIT_0002894	Mitochondrial-processing peptidase subunit beta			brown	positive
PVIT_0003009	hypothetical protein PHALS_04608			brown	positive
PVIT_0003010	hypothetical protein PHALS_04608			brown	positive
PVIT_0003356	beta-adaptin B			brown	positive
PVIT_0003395	ubiquinol-cytochrome c iron-sulfur subunit			brown	positive
PVIT_0003480	choline Carnitine O-			brown	positive
PVIT_0003492	inositol oxygenase			brown	positive
PVIT_0003522	succinate dehydrogenase [ubiquinone] flavo subunit mitochondrial			brown	positive
PVIT_0003586	phospholipid hydroperoxide glutathione			brown	positive
PVIT_0003618	Multidrug resistance-associated 1			brown	positive
PVIT_0003652	hypothetical protein PPTG_12593			brown	positive
PVIT_0003768	conserved hypothetical protein			brown	positive
PVIT_0004431	ATP-binding Cassette (ABC) Superfamily			brown	positive
PVIT_0004447	ubiquitin-60s ribosomal l40			brown	positive
PVIT_0004559	Domain of unknown function DUF4203			brown	positive
PVIT_0004569	SCP extracellular			brown	positive
PVIT_0005371	transketolase			brown	positive
PVIT_0005416	Inositol-3-phosphate synthase			brown	positive
PVIT_0005863	hypothetical protein PHYSODRAFT_379401, partial			brown	positive
PVIT_0005965	histone tail methylase containing SET domain			brown	positive
PVIT_0005969	hypothetical protein PPTG_03080			brown	positive
PVIT_0006060	heat shock 90			brown	positive
PVIT_0006096	hypothetical protein F443_16217, partial			brown	positive
PVIT_0006125	hypothetical protein, partial			brown	positive
PVIT_0006231	GPIanchored serine rich tenascinlike glyco			brown	positive
PVIT_0006376	nuclear acid binding			brown	positive
PVIT_0006438	NADH ubiquinone			brown	positive
PVIT_0006586	CAP domain			brown	positive
PVIT_0006650	calcium-translocating p-type pmca-type			brown	positive
PVIT_0006721	ion channel			brown	positive
PVIT_0006725	heat shock 70 kDa			brown	positive
PVIT_0006734	heat shock 70 kDa			brown	positive
PVIT_0006739	hsp70			brown	positive
PVIT_0006871	Ubiquitin system component Cue			brown	positive
PVIT_0006958	Leucine-rich repeat SHOC-2			brown	positive
PVIT_0006994	hypothetical protein PHYSODRAFT_327318			brown	positive
PVIT_0007170	carbohydrate esterase			brown	positive
PVIT_0007649	fha domain			brown	positive
PVIT_0007761	tubulin alpha chain			brown	positive
PVIT_0008148	Mitochondrial distribution morphology family 35 apoptosis			brown	positive
PVIT_0008230	myb-like dna-binding			brown	positive
PVIT_0008238	hypothetical protein PHALS_00500			brown	positive
PVIT_0008492	hypothetical protein L915_20653			brown	positive
PVIT_0008635	Ras Rac1			brown	positive
PVIT_0008738	phosphatase 2a regulatory b			brown	positive
PVIT_0008748	camk camkl kinase			brown	positive
PVIT_0008756	serine threonine- kinase drkB			brown	positive
PVIT_0008790	calmodulin			brown	positive
PVIT_0008833	stress-induced-phospho 1			brown	positive
PVIT_0008834	Proteasome subunit beta type-1			brown	positive
PVIT_0008835	cellulose synthase 3			brown	positive
PVIT_0008878	transglutaminase elicitor			brown	positive
PVIT_0009011	transcriptional repressor TUP1			brown	positive
PVIT_0009106	peroxisomal catalase			brown	positive
PVIT_0009546	Ubiquitin domain			brown	positive
PVIT_0010008	E3 ubiquitin- ligase			brown	positive
PVIT_0010336	protein			brown	positive
PVIT_0010434	cellulose synthase 2			brown	positive
PVIT_0010490	hypothetical protein PHALS_11855			brown	positive
PVIT_0010799	VAMP YKT61			brown	positive
PVIT_0011115	beta-tubulin			brown	positive
PVIT_0011185	vacuolarsorting receptor			brown	positive
PVIT_0011224	zinc-finger containing			brown	positive
PVIT_0011504	Recoverin family			brown	positive
PVIT_0011583	Golgi apparatus membrane TVP15			brown	positive
PVIT_0011585	NAD(P)H:quinone type IV			brown	positive
PVIT_0011955	callose synthase			brown	positive
PVIT_0012126	Receptor expression-enhancing 5			brown	positive
PVIT_0012386	Programmed cell death 4			brown	positive
PVIT_0012451	hypothetical protein PPTG_17174			brown	positive
PVIT_0012643	Ubiquitin- ligase E3A			brown	positive
PVIT_0012669	hypothetical protein PHALS_01793			brown	positive
PVIT_0012751	DNA-directed RNA polymerase II subunit RPB1			brown	positive
PVIT_0012790	heat shock 70			brown	positive
PVIT_0013237	L-aspartate oxidase			brown	positive
PVIT_0013267	E3 ubiquitin- ligase UPL1			brown	positive
PVIT_0014165	the actin binding cofilin			brown	positive
PVIT_0014227	tbc1 domain family member 23-like			brown	positive
PVIT_0014436	Major Facilitator Superfamily (MFS)			brown	positive
PVIT_0014449	ATP-dependent chaperone			brown	positive
PVIT_0014484	Uncharacterized conserved			brown	positive
PVIT_0014493	40S ribosomal S27			brown	positive
PVIT_0015321	actin-1			brown	positive
PVIT_0015324	aminophospholipid translocase			brown	positive
PVIT_0015910	Proactivator polypeptide			brown	positive
PVIT_0015946	glutaredoxin			brown	positive
PVIT_0016021	late embryogenesis abundantlike 1			brown	positive
PVIT_0016104	Molybdenum cofactor sulfurase			brown	positive
PVIT_0016217	chaperone dnak			brown	positive
PVIT_0016527	0			brown	positive
PVIT_0017008	3-oxoacid transferase 1			brown	positive
PVIT_0017103	gpi-anchored elicitin inl11b			brown	positive
PVIT_0017145	small nuclear ribonucleo splicing factor			brown	positive
PVIT_0017333	ubiquitin-40S ribosomal S27a			brown	positive
PVIT_0017550	Transmembrane prolyl 4-hydroxylase			brown	positive
PVIT_0017798	ubiquitin extension 4			brown	positive
PVIT_0017852	Uncharacterized conserved			brown	positive
PVIT_0017853	succinate dehydrogenase [ubiquinone] iron-sulfur mitochondrial			brown	positive
PVIT_0018112	histone h3			brown	positive
PVIT_0018356	calnexin			brown	positive
PVIT_0018805	hect e3 ubiquitin			brown	positive
PVIT_0018830	secretory OPEL			brown	positive
PVIT_0018844	60s ribosomal l44			brown	positive
PVIT_0019061	hypothetical protein PHALS_07222			brown	positive
PVIT_0019122	Kelch-type beta propeller			brown	positive
PVIT_0019375	heat shock family			brown	positive
PVIT_0019453	eukaryotic translation initiation factor 5			brown	positive
PVIT_0019492	serine threonine kinase			brown	positive
PVIT_0020062	ribosomal			brown	positive
PVIT_0020116	like subfamily A member 2			brown	positive
PVIT_0020517	AGC kinase			brown	positive
PVIT_0020778	Protease inhibitor 4			brown	positive
PVIT_0020872	serine protease v8			brown	positive
PVIT_0022488	hsftype dnabinding			brown	positive
PVIT_0024402	Anaphase spindle elongation 1			brown	positive
PVIT_0024731	hypothetical protein PHALS_10663			brown	positive
PVIT_0025161	sphingolipid delta(4)-desaturase DES1			brown	positive
Vitvi01g01852	RPM1 (resistance to p. syringae pv maculicola 1)			lightgreen	positive
Vitvi03g01650	Pathogenesis related protein 1 precursor (pr1 gene)			lightgreen	positive
Vitvi04g00216	Receptor kinase homolog LRK10			lightgreen	positive
Vitvi04g01216	Lys Motif-Type Receptor-Like Kinase LYK4			lightgreen	positive
Vitvi04g01635	S-receptor kinase			lightgreen	positive
Vitvi05g00478	S-receptor kinase			lightgreen	positive
Vitvi05g00482	S-receptor kinase			lightgreen	positive
Vitvi07g01791	Ascorbate oxidase			lightgreen	positive
Vitvi07g01847	WRKY DNA-binding protein 51			lightgreen	positive
Vitvi07g02538	Glucan 1,3-beta-glucosidase			lightgreen	positive
Vitvi07g02676	L-ascorbate oxidase			lightgreen	positive
Vitvi09g00383	Calmodulin-binding protein			lightgreen	positive
Vitvi13g01980	Unknown			lightgreen	positive
Vitvi16g01127	Ornithine cyclodeaminase			lightgreen	positive
Vitvi16g01344	Subtilisin serine protease			lightgreen	positive
Vitvi16g01960	Unknown			lightgreen	positive
Vitvi16g02072	Subtilisin protease			lightgreen	positive
Vitvi17g00203	0	Leucine rich repeat protein kinase		lightgreen	positive
Vitvi17g00964	Leucine-rich repeat transmembrane protein kinase			lightgreen	positive
Vitvi17g01366	Receptor protein kinase			lightgreen	positive
Vitvi00g02226	Ser/Thr receptor-like kinase1			green	positive
Vitvi06g00141	Glycosyl hydrolase family 1 protein			green	positive
Vitvi06g01233	No hit			green	positive
Vitvi06g01949	ABC transporter G member 22			green	positive
Vitvi09g00476	ABC transporter g family pleiotropic drug resistance 12 PDR12			green	positive
Vitvi09g00667	Leucine-rich repeat family			green	positive
Vitvi09g01859	Disease resistance family protein			green	positive
Vitvi09g01954	Disease resistance			green	positive
Vitvi10g00317	S-locus lectin protein kinase			green	positive
Vitvi13g01687	Disease resistance protein (NBS-LRR class) RGH1			green	positive
Vitvi16g01010	Receptor kinase homolog LRK14			green	positive
Vitvi16g01986	Receptor kinase homolog LRK10			green	positive
Vitvi16g02100	Ser/Thr receptor-like kinase1			green	positive
Vitvi17g00561	ATATH1 (ABC2 homolog1)			green	positive
Vitvi17g00563	ATATH6 (ABC2 homolog 6)			green	positive
Vitvi18g03018	R protein L6			green	positive
Vitvi18g03246	CF4	Leucine rich repeat protein kinase		green	positive
Vitvi19g01957	S-locus protein kinase			green	positive
Vitvi19g01959	S-locus protein kinase			green	positive
Vitvi02g01272	Unknown protein		nucleotide diphospho sugar transferase	orange	negative
Vitvi08g00903	Magnesium-protoporphyrin IX monomethyl ester [oxidative] cyclase			orange	negative
Vitvi08g01454	Carbonic anhydrase precursor			orange	negative
Vitvi09g00352	Unknown protein	Late embryogenesis abundant protein		orange	negative
Vitvi11g00686	NADP-dependent glyceraldehyde-3-phosphate dehydrogenase			orange	negative
Vitvi14g00489	Photosystem II reaction centre W (PsbW)			orange	negative
Vitvi14g01763	Carbonic anhydrase, chloroplast precursor			orange	negative
Vitvi18g01213	Thioredoxin M-type			orange	negative
Vitvi19g01692	Phosphoglycerate kinase			orange	negative

## Sheet: Vv_MM_0.8
Vitvi09g00476	ABC transporter g family pleiotropic drug resistance 12 PDR12
Vitvi06g01949	ABC transporter G member 22
Vitvi07g01791	Ascorbate oxidase
Vitvi17g00561	ATATH1 (ABC2 homolog1)
Vitvi17g00563	ATATH6 (ABC2 homolog 6)
Vitvi09g00383	Calmodulin-binding protein
Vitvi08g01454	Carbonic anhydrase precursor
Vitvi14g01763	Carbonic anhydrase, chloroplast precursor
Vitvi09g01954	Disease resistance
Vitvi09g01859	Disease resistance family protein
Vitvi13g01687	Disease resistance protein (NBS-LRR class) RGH1
Vitvi07g02538	Glucan 1,3-beta-glucosidase
Vitvi06g00141	Glycosyl hydrolase family 1 protein
Vitvi07g02676	L-ascorbate oxidase
Vitvi17g00203	Leucine rich repeat protein kinase
Vitvi18g03246	Leucine rich repeat protein kinase
Vitvi09g00667	Leucine-rich repeat family
Vitvi17g00964	Leucine-rich repeat transmembrane protein kinase
Vitvi04g01216	Lys Motif-Type Receptor-Like Kinase LYK4
Vitvi08g00903	Magnesium-protoporphyrin IX monomethyl ester [oxidative] cyclase
Vitvi11g00686	NADP-dependent glyceraldehyde-3-phosphate dehydrogenase
Vitvi06g01233	No hit
Vitvi16g01127	Ornithine cyclodeaminase
Vitvi03g01650	Pathogenesis related protein 1 precursor (pr1 gene)
Vitvi19g01692	Phosphoglycerate kinase
Vitvi14g00489	Photosystem II reaction centre W (PsbW)
Vitvi18g03018	R protein L6
Vitvi04g00216	Receptor kinase homolog LRK10
Vitvi16g01986	Receptor kinase homolog LRK10
Vitvi16g01010	Receptor kinase homolog LRK14
Vitvi17g01366	Receptor protein kinase
Vitvi01g01852	RPM1 (resistance to p. syringae pv maculicola 1)
Vitvi00g02226	Ser/Thr receptor-like kinase1
Vitvi16g02100	Ser/Thr receptor-like kinase1
Vitvi10g00317	S-locus lectin protein kinase
Vitvi19g01957	S-locus protein kinase
Vitvi19g01959	S-locus protein kinase
Vitvi04g01635	S-receptor kinase
Vitvi05g00478	S-receptor kinase
Vitvi05g00482	S-receptor kinase
Vitvi16g02072	Subtilisin protease
Vitvi16g01344	Subtilisin serine protease
Vitvi18g01213	Thioredoxin M-type
Vitvi13g01980	Unknown	cysteine rich domain
Vitvi16g01960	Unknown
Vitvi02g01272	Unknown protein
Vitvi09g00352	Unknown protein	Late embryogenesis abundant protein
Vitvi07g01847	WRKY DNA-binding protein 51

## Sheet: Sheet1
MM_8_res[[i]]	Exp
PVIT_0000246	brown
PVIT_0000317	brown
PVIT_0000414	brown
PVIT_0000589	brown
PVIT_0000597	brown
PVIT_0000626	brown
PVIT_0000637	brown
PVIT_0000741	brown
PVIT_0000765	brown
PVIT_0000871	brown
PVIT_0000956	brown
PVIT_0001073	brown
PVIT_0001242	brown
PVIT_0001438	brown
PVIT_0001475	brown
PVIT_0001490	brown
PVIT_0001588	brown
PVIT_0001633	brown
PVIT_0001743	brown
PVIT_0002227	brown
PVIT_0002330	brown
PVIT_0002550	brown
PVIT_0002572	brown
PVIT_0002894	brown
PVIT_0003009	brown
PVIT_0003010	brown
PVIT_0003356	brown
PVIT_0003395	brown
PVIT_0003480	brown
PVIT_0003492	brown
PVIT_0003522	brown
PVIT_0003586	brown
PVIT_0003618	brown
PVIT_0003652	brown
PVIT_0003768	brown
PVIT_0004431	brown
PVIT_0004447	brown
PVIT_0004559	brown
PVIT_0004569	brown
PVIT_0005371	brown
PVIT_0005416	brown
PVIT_0005863	brown
PVIT_0005965	brown
PVIT_0005969	brown
PVIT_0006060	brown
PVIT_0006096	brown
PVIT_0006125	brown
PVIT_0006231	brown
PVIT_0006376	brown
PVIT_0006438	brown
PVIT_0006586	brown
PVIT_0006650	brown
PVIT_0006721	brown
PVIT_0006725	brown
PVIT_0006734	brown
PVIT_0006739	brown
PVIT_0006871	brown
PVIT_0006958	brown
PVIT_0006994	brown
PVIT_0007170	brown
PVIT_0007649	brown
PVIT_0007761	brown
PVIT_0008148	brown
PVIT_0008230	brown
PVIT_0008238	brown
PVIT_0008492	brown
PVIT_0008635	brown
PVIT_0008738	brown
PVIT_0008748	brown
PVIT_0008756	brown
PVIT_0008790	brown
PVIT_0008833	brown
PVIT_0008834	brown
PVIT_0008835	brown
PVIT_0008878	brown
PVIT_0009011	brown
PVIT_0009106	brown
PVIT_0009546	brown
PVIT_0010008	brown
PVIT_0010336	brown
PVIT_0010434	brown
PVIT_0010490	brown
PVIT_0010799	brown
PVIT_0011115	brown
PVIT_0011185	brown
PVIT_0011224	brown
PVIT_0011504	brown
PVIT_0011583	brown
PVIT_0011585	brown
PVIT_0011955	brown
PVIT_0012126	brown
PVIT_0012386	brown
PVIT_0012451	brown
PVIT_0012643	brown
PVIT_0012669	brown
PVIT_0012751	brown
PVIT_0012790	brown
PVIT_0013237	brown
PVIT_0013267	brown
PVIT_0014165	brown
PVIT_0014227	brown
PVIT_0014436	brown
PVIT_0014449	brown
PVIT_0014484	brown
PVIT_0014493	brown
PVIT_0015321	brown
PVIT_0015324	brown
PVIT_0015910	brown
PVIT_0015946	brown
PVIT_0016021	brown
PVIT_0016104	brown
PVIT_0016217	brown
PVIT_0016527	brown
PVIT_0017008	brown
PVIT_0017103	brown
PVIT_0017145	brown
PVIT_0017333	brown
PVIT_0017550	brown
PVIT_0017798	brown
PVIT_0017852	brown
PVIT_0017853	brown
PVIT_0018112	brown
PVIT_0018356	brown
PVIT_0018805	brown
PVIT_0018830	brown
PVIT_0018844	brown
PVIT_0019061	brown
PVIT_0019122	brown
PVIT_0019375	brown
PVIT_0019453	brown
PVIT_0019492	brown
PVIT_0020062	brown
PVIT_0020116	brown
PVIT_0020517	brown
PVIT_0020778	brown
PVIT_0020872	brown
PVIT_0022488	brown
PVIT_0024402	brown
PVIT_0024731	brown
PVIT_0025161	brown
Vitvi01g01852	lightgreen
Vitvi03g01650	lightgreen
Vitvi04g00216	lightgreen
Vitvi04g01216	lightgreen
Vitvi04g01635	lightgreen
Vitvi05g00478	lightgreen
Vitvi05g00482	lightgreen
Vitvi07g01791	lightgreen
Vitvi07g01847	lightgreen
Vitvi07g02538	lightgreen
Vitvi07g02676	lightgreen
Vitvi09g00383	lightgreen
Vitvi13g01980	lightgreen
Vitvi16g01127	lightgreen
Vitvi16g01344	lightgreen
Vitvi16g01960	lightgreen
Vitvi16g02072	lightgreen
Vitvi17g00203	lightgreen
Vitvi17g00964	lightgreen
Vitvi17g01366	lightgreen
Vitvi00g02226	green
Vitvi06g00141	green
Vitvi06g01233	green
Vitvi06g01949	green
Vitvi09g00476	green
Vitvi09g00667	green
Vitvi09g01859	green
Vitvi09g01954	green
Vitvi10g00317	green
Vitvi13g01687	green
Vitvi16g01010	green
Vitvi16g01986	green
Vitvi16g02100	green
Vitvi17g00561	green
Vitvi17g00563	green
Vitvi18g03018	green
Vitvi18g03246	green
Vitvi19g01957	green
Vitvi19g01959	green
Vitvi02g01272	orange
Vitvi08g00903	orange
Vitvi08g01454	orange
Vitvi09g00352	orange
Vitvi11g00686	orange
Vitvi14g00489	orange
Vitvi14g01763	orange
Vitvi18g01213	orange
Vitvi19g01692	orange
