# Supplementary material for: Unravelling molecular mechanisms involved in resistance priming against downy mildew (Plasmopara viticola) in grapevine (Vitis vinifera L.)
Source: Sci Rep. 2023 Sep 6;13:14664. doi: 10.1038/s41598-023-41981-x (PMC10482922; doi:10.1038/s41598-023-41981-x)
Supplement: Supplementary file 5 — Supplementary Table 4. [file 41598_2023_41981_MOESM5_ESM.xlsx]

## Sheet: Résultats
	O.vulgare essential oil composition
retention time	compounds	%probability	% of total measured area	% of total theoretical
18.4274	carvacrol	93.2	68.596	21-63%
7.5851	paracymène	96.6	11.268	6-20%
8.7187	gamma-terpinene	94.8	5.914	9-26%
23.1066	Caryophyllène	96.6	2.464
18.1047	Thymol	95.3	1.933	3-28%
7.3444	alpha-terpinene	85.4	1.444
6.5769	beta-myrcene	90.4	0.938
5.1088	alpha-pinene	93.5	0.902
10.2765	linalool	82.5	0.608	≤2%
7.7321	D-limonene	80.8	0.576	≤1%
4.9433	alpha-thujene	89.4	0.398
5.4732	Camphene	86.3	0.214
